# Supplementary material for: Necdin is a breast cancer metastasis suppressor that regulates the transcription of c-Myc
Source: Oncotarget. 2015 Aug 19;6(31):31557–68. doi: 10.18632/oncotarget.5230 (PMC4741624; doi:10.18632/oncotarget.5230)
Supplement: Supplementary file 2 [file oncotarget-06-31557-s002.xlsx]

## Sheet: eQTL_NDN
Haplotype ID	Haplotype Frequency	t-value	P value	FDR
X15_466.46.AAG	0.504292	-3.21253	0.00140727	0.0479373
X15_466.46.GAG	0.346567	3.15452	0.00171205	0.0479373
X15_466.45.CA	0.506438	-2.22931	0.0262716	0.378501
X15_466.42.AA	0.255365	-2.21804	0.0270358	0.378501
X15_466.37.ATC	0.112661	2.09154	0.0370225	0.405283
X15_466.45.AA	0.374464	2.02516	0.0434231	0.405283
X15_466.38.TAGC	0.0203863	-1.91248	0.0564302	0.451442
X15_466.42.AG	0.447425	1.84865	0.0651449	0.456014
X15_466.36.TTC	0.213519	1.74806	0.0811158	0.504721
X15_466.47.TC	0.241416	-1.66091	0.0974068	0.506053
X15_466.47.GC	0.496781	1.60876	0.108349	0.506053
X15_466.36.CAC	0.0407725	-1.59665	0.111025	0.506053
X15_466.40.TT	0.747854	1.56837	0.117477	0.506053
X15_466.40.CC	0.234979	-1.51348	0.130839	0.523355
X15_466.39.AACGA	0.744635	1.02347	0.306617	0.959905
X15_466.40.TC	0.0107296	-0.974222	0.330454	0.959905
X15_466.37.GTT	0.0107296	-0.91709	0.359572	0.959905
X15_466.38.TGGC	0.726395	0.905842	0.36549	0.959905
X15_466.44.TA	0.0697425	-0.865423	0.387254	0.959905
X15_466.48.GC	0.0118026	-0.860831	0.389776	0.959905
X15_466.37.ATT	0.123391	-0.840405	0.401114	0.959905
X15_466.41.AC	0.232833	0.823466	0.410666	0.959905
X15_466.46.AGA	0.0128755	0.810661	0.417976	0.959905
X15_466.44.CC	0.748927	0.720292	0.471708	0.959905
X15_466.39.GGTTA	0.135193	-0.675035	0.49999	0.959905
X15_466.39.GACTG	0.0761803	0.582968	0.560198	0.959905
X15_466.38.CAGC	0.14485	-0.581797	0.560986	0.959905
X15_466.38.TAAT	0.0847639	0.51661	0.605675	0.959905
X15_466.51.CG	0.251073	0.482474	0.629697	0.959905
X15_466.49.TT	0.508584	0.464372	0.642599	0.959905
X15_466.44.CA	0.174893	-0.463642	0.643121	0.959905
X15_466.49.CC	0.0890558	-0.450145	0.652816	0.959905
X15_466.41.CC	0.502146	-0.39734	0.691299	0.959905
X15_466.45.CG	0.116953	0.383361	0.701628	0.959905
X15_466.51.AG	0.245708	-0.366713	0.714001	0.959905
X15_466.43.CA	0.429185	-0.358856	0.719866	0.959905
X15_466.43.TA	0.447425	0.337005	0.736265	0.959905
X15_466.41.CT	0.265021	-0.336561	0.7366	0.959905
X15_466.37.GGT	0.742489	-0.33127	0.74059	0.959905
X15_466.36.CAT	0.727468	-0.325353	0.745061	0.959905
X15_466.52.AG	0.152361	0.32104	0.748324	0.959905
X15_466.46.AGG	0.0804721	0.303926	0.76132	0.959905
X15_466.48.AC	0.114807	0.300173	0.76418	0.959905
X15_466.48.GT	0.0633047	-0.229025	0.81895	0.959905
X15_466.52.GA	0.232833	0.179378	0.857719	0.959905
X15_466.42.GA	0.290773	0.171571	0.863849	0.959905
X15_466.52.GG	0.612661	-0.167388	0.867138	0.959905
X15_466.49.CT	0.401288	-0.166571	0.86778	0.959905
X15_466.47.TT	0.258584	-0.142677	0.886607	0.959905
X15_466.48.AT	0.810086	0.132539	0.894616	0.959905
X15_466.46.AAA	0.0515021	-0.126283	0.899563	0.959905
X15_466.50.AC	0.701717	0.1167	0.907148	0.959905
X15_466.50.GC	0.112661	-0.115016	0.908482	0.959905
X15_466.50.GG	0.177039	-0.0264126	0.97894	0.981856
X15_466.43.CT	0.123391	0.0262505	0.979069	0.981856
X15_466.51.CA	0.5	-0.0227545	0.981856	0.981856
