# Supplementary material for: Necdin is a breast cancer metastasis suppressor that regulates the transcription of c-Myc
Source: Oncotarget. 2015 Aug 19;6(31):31557–68. doi: 10.18632/oncotarget.5230 (PMC4741624; doi:10.18632/oncotarget.5230)
Supplement: Supplementary file 3 [file oncotarget-06-31557-s003.xlsx]

## Sheet: PAM50.Basal
Haplotype ID	t-value	P value	Haplotype Frequency		FDR
			PAM50 Other	PAM50 Basal
X15_466.42.AA	4.81575	1.98841e-06	0.446753	0.814815	0.000111351
X15_466.42.AG	-3.2757	0.00113294	0.942857	0.666667	0.0317224
X15_466.45.CG	2.54744	0.0111734	0.207792	0.358025	0.20857
X15_466.38.TAGC	2.29345	0.0222686	0.0311688	0.0864198	0.27541
X15_466.44.TA	2.21867	0.0269924	0.122078	0.222222	0.27541
X15_466.44.CC	-2.18338	0.0295083	1.52727	1.35802	0.27541
X15_466.36.CAC	1.96701	0.049778	0.0701299	0.135802	0.398224
X15_466.43.CT	1.76105	0.0788886	0.228571	0.333333	0.448577
X15_466.43.TA	-1.62367	0.105125	0.919481	0.777778	0.448577
X15_466.48.GT	-1.50734	0.132403	0.137662	0.0740741	0.448577
X15_466.48.AT	1.49994	0.134309	1.6026	1.7037	0.448577
X15_466.47.GC	-1.48537	0.138124	1.01558	0.888889	0.448577
X15_466.46.AGA	1.47758	0.140198	0.0207792	0.0493827	0.448577
X15_466.45.AA	-1.47708	0.140332	0.771429	0.641975	0.448577
X15_466.50.GG	-1.46631	0.143241	0.371429	0.271605	0.448577
X15_466.46.GAG	-1.45195	0.147193	0.714286	0.592593	0.448577
X15_466.37.ATC	-1.45003	0.147727	0.238961	0.160494	0.448577
X15_466.52.GA	1.41665	0.157255	0.446753	0.555556	0.448577
X15_466.39.GACTG	-1.40813	0.159761	0.163636	0.0987654	0.448577
X15_466.46.AAA	1.40663	0.160206	0.0935065	0.148148	0.448577
X15_466.39.GGTTA	-1.19025	0.234558	0.283117	0.209877	0.603501
X15_466.51.AG	1.18382	0.23709	0.475325	0.567901	0.603501
X15_466.52.GG	-1.09794	0.272802	1.24156	1.14815	0.627799
X15_466.40.TC	1.06343	0.288139	0.0181818	0.037037	0.627799
X15_466.47.TT	1.02594	0.305453	0.503896	0.580247	0.627799
X15_466.44.CA	1.01832	0.309058	0.337662	0.407407	0.627799
X15_466.41.CT	0.979012	0.328084	0.516883	0.592593	0.627799
X15_466.41.AC	-0.971411	0.33185	0.477922	0.407407	0.627799
X15_466.42.GA	-0.967599	0.333748	0.594805	0.518519	0.627799
X15_466.36.TTC	-0.962458	0.336321	0.438961	0.37037	0.627799
X15_466.37.ATT	0.754223	0.451098	0.238961	0.283951	0.803205
X15_466.48.GC	-0.733203	0.463805	0.025974	0.0123457	0.803205
X15_466.50.GC	0.705628	0.480773	0.218182	0.259259	0.803205
X15_466.38.TGGC	-0.67893	0.497521	1.46234	1.40741	0.803205
X15_466.51.CA	-0.671866	0.502003	1.01039	0.950617	0.803205
X15_466.52.AG	-0.643117	0.520466	0.311688	0.271605	0.809614
X15_466.50.AC	0.606517	0.544468	1.39481	1.44444	0.817112
X15_466.46.AGG	0.582176	0.560731	0.155844	0.185185	0.817112
X15_466.36.CAT	-0.531366	0.59542	1.46234	1.41975	0.817112
X15_466.38.TAAT	-0.524582	0.600124	0.174026	0.148148	0.817112
X15_466.49.CT	0.500484	0.616972	0.794805	0.839506	0.817112
X15_466.39.AACGA	0.452139	0.65138	1.48312	1.51852	0.817112
X15_466.48.AC	-0.428772	0.668288	0.233766	0.209877	0.817112
X15_466.43.CA	0.426852	0.669685	0.851948	0.888889	0.817112
X15_466.49.CC	-0.414491	0.678706	0.181818	0.160494	0.817112
X15_466.40.CC	-0.410151	0.681884	0.475325	0.444444	0.817112
X15_466.49.TT	-0.404828	0.68579	1.02338	0.987654	0.817112
X15_466.47.TC	0.377059	0.706302	0.477922	0.506173	0.82402
X15_466.38.CAGC	-0.346778	0.728916	0.293506	0.271605	0.832145
X15_466.51.CG	-0.328097	0.742986	0.506494	0.481481	0.832145
X15_466.37.GGT	-0.243627	0.807627	1.48831	1.46914	0.886807
X15_466.37.GTT	0.220387	0.825667	0.0207792	0.0246914	0.889179
X15_466.45.CA	-0.171001	0.864298	1.01558	1	0.903179
X15_466.40.TT	0.162576	0.870923	1.49351	1.50617	0.903179
X15_466.41.CC	-0.0611638	0.951255	1.00519	1	0.959383
X15_466.46.AAG	0.050955	0.959383	1.00779	1.01235	0.959383
