# Supplementary material for: Necdin is a breast cancer metastasis suppressor that regulates the transcription of c-Myc
Source: Oncotarget. 2015 Aug 19;6(31):31557–68. doi: 10.18632/oncotarget.5230 (PMC4741624; doi:10.18632/oncotarget.5230)
Supplement: Supplementary file 4 [file oncotarget-06-31557-s004.xlsx]

## Sheet: ER
Haplotype ID	t-value	P value	Haplotype Frequency		FDR
			ER-	ER+
X15_466.42.AA	-3.59747	0.000356871	0.715686	0.458689	0.0199848
X15_466.44.TA	-2.91407	0.00374488	0.235294	0.11396	0.085022
X15_466.42.AG	2.85124	0.00455475	0.715686	0.937322	0.085022
X15_466.43.TA	2.10369	0.0359588	0.754902	0.923077	0.44133
X15_466.46.GAG	2.05301	0.0406483	0.568627	0.726496	0.44133
X15_466.47.GC	1.98918	0.0472854	0.872549	1.02849	0.44133
X15_466.43.CT	-1.9112	0.0566122	0.333333	0.22792	0.452898
X15_466.45.AA	1.81585	0.0700566	0.637255	0.783476	0.490396
X15_466.46.AAG	-1.62476	0.104912	1.10784	0.974359	0.503334
X15_466.50.GC	-1.60248	0.109749	0.294118	0.207977	0.503334
X15_466.44.CC	1.56407	0.118503	1.41176	1.52422	0.503334
X15_466.39.GACTG	1.53361	0.125826	0.0980392	0.162393	0.503334
X15_466.38.TAGC	-1.52791	0.127236	0.0686275	0.034188	0.503334
X15_466.36.CAC	-1.50733	0.132425	0.117647	0.0712251	0.503334
X15_466.47.TT	-1.49804	0.134822	0.598039	0.495726	0.503334
X15_466.41.CT	-1.4281	0.153956	0.617647	0.51567	0.538846
X15_466.40.TC	-1.33819	0.181508	0.0392157	0.017094	0.597909
X15_466.45.CG	-1.25207	0.211194	0.294118	0.225071	0.623996
X15_466.48.GT	1.25064	0.211713	0.0882353	0.136752	0.623996
X15_466.48.AT	-1.20856	0.227465	1.67647	1.60114	0.636903
X15_466.50.GG	1.13187	0.258291	0.294118	0.364672	0.656848
X15_466.46.AGG	-1.10975	0.267696	0.205882	0.153846	0.656848
X15_466.37.ATC	1.09823	0.272688	0.176471	0.230769	0.656848
X15_466.48.GC	1.07823	0.281506	0.00980392	0.02849	0.656848
X15_466.41.AC	0.997123	0.319239	0.411765	0.478632	0.694392
X15_466.45.CA	-0.990633	0.322396	1.06863	0.985755	0.694392
X15_466.46.AAA	0.9093	0.363677	0.0784314	0.111111	0.724391
X15_466.40.CC	0.902087	0.367492	0.421569	0.48433	0.724391
X15_466.51.CG	-0.887782	0.375131	0.54902	0.487179	0.724391
X15_466.49.CT	0.849026	0.396317	0.745098	0.814815	0.739792
X15_466.43.CA	-0.78959	0.430182	0.911765	0.849003	0.777104
X15_466.47.TC	-0.7152	0.474856	0.519608	0.470085	0.830997
X15_466.39.AACGA	-0.644459	0.519606	1.51961	1.47293	0.868016
X15_466.52.AG	0.633068	0.52701	0.27451	0.310541	0.868016
X15_466.49.CC	-0.531211	0.595534	0.196078	0.17094	0.885144
X15_466.38.TAAT	0.529383	0.5968	0.147059	0.17094	0.885144
X15_466.51.AG	0.524432	0.600236	0.460784	0.498575	0.885144
X15_466.39.GGTTA	0.52386	0.600633	0.254902	0.2849	0.885144
X15_466.40.TT	-0.449938	0.652972	1.51961	1.48718	0.895616
X15_466.41.CC	0.445987	0.65582	0.970588	1.0057	0.895616
X15_466.49.TT	-0.425849	0.670421	1.04902	1.01425	0.895616
X15_466.52.GG	-0.417834	0.676267	1.2549	1.22222	0.895616
X15_466.36.TTC	0.365944	0.714579	0.411765	0.435897	0.895616
X15_466.51.CA	0.343879	0.731097	0.980392	1.00855	0.895616
X15_466.36.CAT	0.329889	0.741637	1.43137	1.45584	0.895616
X15_466.38.CAGC	0.301294	0.763329	0.284314	0.301994	0.895616
X15_466.37.GGT	-0.293368	0.769376	1.5	1.47863	0.895616
X15_466.42.GA	0.252794	0.800542	0.568627	0.586895	0.895616
X15_466.37.ATT	-0.25214	0.801048	0.264706	0.250712	0.895616
X15_466.50.AC	0.239695	0.810675	1.39216	1.41026	0.895616
X15_466.52.GA	0.229633	0.818481	0.45098	0.467236	0.895616
X15_466.46.AGA	-0.208295	0.835092	0.0294118	0.025641	0.895616
X15_466.37.GTT	0.192245	0.847637	0.0196078	0.022792	0.895616
X15_466.48.AC	0.157726	0.874744	0.22549	0.233618	0.907142
X15_466.44.CA	0.115141	0.908385	0.343137	0.350427	0.924901
X15_466.38.TGGC	-0.0872713	0.930495	1.45098	1.44444	0.930495
