# Supplementary material for: Necdin is a breast cancer metastasis suppressor that regulates the transcription of c-Myc
Source: Oncotarget. 2015 Aug 19;6(31):31557–68. doi: 10.18632/oncotarget.5230 (PMC4741624; doi:10.18632/oncotarget.5230)
Supplement: Supplementary file 5 [file oncotarget-06-31557-s005.xlsx]

## Sheet: V17A vs Ndn Functions
Â© 2000-2012 Ingenuity Systems, Inc. All rights reserved.
Category	Functions Annotation	p-Value	Predicted Activation State	Regulation z-score	Molecules	# Molecules
Cellular Movement	invasion of prostate cancer cell lines	0.000291		1.133	FABP5,LCP1,MMP1 (includes EG:300339),PLAU,SERPINE2	5
Cell-To-Cell Signaling and Interaction	adhesion of neutrophils	0.000339		0.847	GAS6,LCP1,PLAU,PLTP,SELP	5
Hematological System Development and Function	adhesion of neutrophils	0.000339		0.847	GAS6,LCP1,PLAU,PLTP,SELP	5
Immune Cell Trafficking	adhesion of neutrophils	0.000339		0.847	GAS6,LCP1,PLAU,PLTP,SELP	5
Inflammatory Response	adhesion of neutrophils	0.000339		0.847	GAS6,LCP1,PLAU,PLTP,SELP	5
Tissue Development	adhesion of neutrophils	0.000339		0.847	GAS6,LCP1,PLAU,PLTP,SELP	5
Hematological System Development and Function	function of T lymphocytes	0.000364			BHLHE40,C3AR1,CD28,Cd59a,ICA1,PTPN22,RORC,SELP,TNFRSF21,VDR	10
Cellular Function and Maintenance	function of T lymphocytes	0.000364			BHLHE40,C3AR1,CD28,Cd59a,ICA1,PTPN22,RORC,SELP,TNFRSF21,VDR	10
Hematological System Development and Function	quantity of helper T lymphocytes	0.000411		-0.56	BHLHE40,CD28,Cd59a,FABP5,GRAP,RORC,SELP,TNFRSF21	8
Tissue Morphology	quantity of helper T lymphocytes	0.000411		-0.56	BHLHE40,CD28,Cd59a,FABP5,GRAP,RORC,SELP,TNFRSF21	8
Cell-To-Cell Signaling and Interaction	activation of cells	0.000448		0.397	ANK3,BHLHE40,C3AR1,CD28,CFH,DACH1,Gp49a/Lilrb4,IL24,IRAK3,ITPKB,MED7 (includes EG:171285),MGST1,MMP1 (includes EG:300339),NUAK1,PLAU,PLTP,Prl4a1,PTPN22,SDC2,SELP,SERPINE2,TNFRSF21	22
Dermatological Diseases and Conditions	ulcerative dermatitis	0.000558			FADS2,SELP	2
Inflammatory Disease	ulcerative dermatitis	0.000558			FADS2,SELP	2
Humoral Immune Response	quantity of IgG	0.000575		-1.448	BHLHE40,C3AR1,CD28,Cd59a,CDH17,ITPKB,PTPN22,SELP,TNFRSF21	9
Protein Synthesis	quantity of IgG	0.000575		-1.448	BHLHE40,C3AR1,CD28,Cd59a,CDH17,ITPKB,PTPN22,SELP,TNFRSF21	9
Protein Synthesis	metabolism of glycoprotein	0.000663			ADAMTS9,PORCN,ST6GALNAC3	3
Cell-To-Cell Signaling and Interaction	activation of tumor cell lines	0.000817		1.61	CD28,DACH1,MMP1 (includes EG:300339),NUAK1,Prl4a1	5
Tissue Development	involution	0.000944			ITPKB,PLAU,PTPRF,VDR	4
Organ Morphology	involution	0.000944			ITPKB,PLAU,PTPRF,VDR	4
Hematological System Development and Function	quantity of leukocytes	0.00105		-0.359	BHLHE40,C3AR1,CD28,Cd59a,CDH17,CFH,EPHA4,FABP5,GCNT1,Gp49a/Lilrb4,GRAP,IRAK3,ITPKB,MED7 (includes EG:171285),PLAU,PTPN22,RORC,SELP,SLC20A1,TNFRSF21,VDR	21
Tissue Morphology	quantity of leukocytes	0.00105		-0.359	BHLHE40,C3AR1,CD28,Cd59a,CDH17,CFH,EPHA4,FABP5,GCNT1,Gp49a/Lilrb4,GRAP,IRAK3,ITPKB,MED7 (includes EG:171285),PLAU,PTPN22,RORC,SELP,SLC20A1,TNFRSF21,VDR	21
Humoral Immune Response	quantity of immunoglobulin	0.00117		-1.1	BHLHE40,C3AR1,CD28,Cd59a,CDH17,Gp49a/Lilrb4,ITPKB,PTPN22,SELP,TNFRSF21	10
Protein Synthesis	quantity of immunoglobulin	0.00117		-1.1	BHLHE40,C3AR1,CD28,Cd59a,CDH17,Gp49a/Lilrb4,ITPKB,PTPN22,SELP,TNFRSF21	10
Organismal Survival	mortality	0.00118		-1.256	CFH,IRAK3,LPL,MED7 (includes EG:171285),SPEG,TNIP3	6
Tissue Development	morphogenesis of semicircular canal	0.00138			CHD7,EYA1	2
Organ Morphology	morphogenesis of semicircular canal	0.00138			CHD7,EYA1	2
Auditory and Vestibular System Development and Function	morphogenesis of semicircular canal	0.00138			CHD7,EYA1	2
Connective Tissue Development and Function	morphogenesis of semicircular canal	0.00138			CHD7,EYA1	2
Embryonic Development	morphogenesis of semicircular canal	0.00138			CHD7,EYA1	2
Organ Development	morphogenesis of semicircular canal	0.00138			CHD7,EYA1	2
Organismal Development	morphogenesis of semicircular canal	0.00138			CHD7,EYA1	2
Skeletal and Muscular System Development and Function	morphogenesis of semicircular canal	0.00138			CHD7,EYA1	2
Hematological System Development and Function	quantity of macrophages	0.00163		-1.268	C3AR1,Cd59a,Gp49a/Lilrb4,MED7 (includes EG:171285),PLAU,SELP,VDR	7
Inflammatory Response	quantity of macrophages	0.00163		-1.268	C3AR1,Cd59a,Gp49a/Lilrb4,MED7 (includes EG:171285),PLAU,SELP,VDR	7
Tissue Morphology	quantity of macrophages	0.00163		-1.268	C3AR1,Cd59a,Gp49a/Lilrb4,MED7 (includes EG:171285),PLAU,SELP,VDR	7
Antigen Presentation	quantity of macrophages	0.00163		-1.268	C3AR1,Cd59a,Gp49a/Lilrb4,MED7 (includes EG:171285),PLAU,SELP,VDR	7
Humoral Immune Response	quantity of IgE	0.00176		-0.581	BHLHE40,C3AR1,Gp49a/Lilrb4,PTPN22,TNFRSF21	5
Protein Synthesis	quantity of IgE	0.00176		-0.581	BHLHE40,C3AR1,Gp49a/Lilrb4,PTPN22,TNFRSF21	5
Tissue Development	regeneration of skeletal muscle	0.00178			ARHGEF25,PLAU,SOX15	3
Organ Morphology	regeneration of skeletal muscle	0.00178			ARHGEF25,PLAU,SOX15	3
Skeletal and Muscular System Development and Function	regeneration of skeletal muscle	0.00178			ARHGEF25,PLAU,SOX15	3
Hematological System Development and Function	quantity of lymphocytes	0.00184		-1.054	BHLHE40,C3AR1,CD28,Cd59a,CDH17,EPHA4,FABP5,GCNT1,Gp49a/Lilrb4,GRAP,ITPKB,PLAU,PTPN22,RORC,SELP,TNFRSF21,VDR	17
Tissue Morphology	quantity of lymphocytes	0.00184		-1.054	BHLHE40,C3AR1,CD28,Cd59a,CDH17,EPHA4,FABP5,GCNT1,Gp49a/Lilrb4,GRAP,ITPKB,PLAU,PTPN22,RORC,SELP,TNFRSF21,VDR	17
Inflammatory Response	function of immune system	0.00185			BHLHE40,C3AR1,GCNT1,Gp49a/Lilrb4,VDR	5
Cellular Movement	cell rolling of Th1 cells	0.00192			GCNT1,SELP	2
Hematological System Development and Function	cell rolling of Th1 cells	0.00192			GCNT1,SELP	2
Immune Cell Trafficking	cell rolling of Th1 cells	0.00192			GCNT1,SELP	2
Cell-mediated Immune Response	cell rolling of Th1 cells	0.00192			GCNT1,SELP	2
Lipid Metabolism	synthesis of very long chain fatty acid	0.00192			ELOVL7,FADS2	2
Small Molecule Biochemistry	synthesis of very long chain fatty acid	0.00192			ELOVL7,FADS2	2
Organ Morphology	abnormal morphology of semicircular canal	0.002			CHD7,EPHB2,EYA1	3
Auditory and Vestibular System Development and Function	abnormal morphology of semicircular canal	0.002			CHD7,EPHB2,EYA1	3
Cellular Movement	migration of endothelial cell lines	0.00214		0.914	ALCAM,PLAU,PPAP2B,SDC2	4
Cardiovascular System Development and Function	migration of endothelial cell lines	0.00214		0.914	ALCAM,PLAU,PPAP2B,SDC2	4
Humoral Immune Response	quantity of IgG1	0.00223		-1.816	BHLHE40,C3AR1,CD28,ITPKB,PTPN22,TNFRSF21	6
Protein Synthesis	quantity of IgG1	0.00223		-1.816	BHLHE40,C3AR1,CD28,ITPKB,PTPN22,TNFRSF21	6
Organ Morphology	abnormal morphology of renal glomerulus	0.00244			BHLHE40,CFH,GAS6,UOX	4
Renal and Urological System Development and Function	abnormal morphology of renal glomerulus	0.00244			BHLHE40,CFH,GAS6,UOX	4
Inflammatory Response	activation of complement factor	0.00254			Cd59a,CFH	2
Dermatological Diseases and Conditions	psoriasis	0.00273			ANP32A,ATP1B1,C3AR1,FABP5,FADS2,ICA1,IFI44,IL24,MAPKAPK3,MMP1 (includes EG:300339),PLAU,PTPN22,RGS12,RORC,VDR	15
Renal and Urological System Development and Function	morphology of Urinary system	0.00291			BHLHE40,CFH,EYA1,FADS2,GAS6,GCNT1,PTPRF,UOX	8
Hematological System Development and Function	function of CD4+ T-lymphocytes	0.00293			BHLHE40,CD28,Cd59a,VDR	4
Cellular Function and Maintenance	function of CD4+ T-lymphocytes	0.00293			BHLHE40,CD28,Cd59a,VDR	4
Cellular Movement	migration of fibrosarcoma cell lines	0.00303			PLAU,SDC2,TIAM1	3
Cell Morphology	mineralization of connective tissue cells	0.00303			BHLHE40,MGP,SLC20A1	3
Lymphoid Tissue Structure and Development	quantity of red pulp	0.00303			FADS2,SELP,VDR	3
Lipid Metabolism	accumulation of retinoid	0.00324			LPL,RENBP	2
Small Molecule Biochemistry	accumulation of retinoid	0.00324			LPL,RENBP	2
Molecular Transport	accumulation of retinoid	0.00324			LPL,RENBP	2
Vitamin and Mineral Metabolism	accumulation of retinoid	0.00324			LPL,RENBP	2
Hematological Disease	hyperphosphatemia	0.00324			GALNT3,VDR	2
Cellular Movement	invasion of skin cancer cell lines	0.00324			TIAM1,ZEB2	2
Cell-To-Cell Signaling and Interaction	priming of blood cells	0.0033		-0.407	C3AR1,CD28,MGST1,MMP1 (includes EG:300339)	4
Hematological System Development and Function	priming of blood cells	0.0033		-0.407	C3AR1,CD28,MGST1,MMP1 (includes EG:300339)	4
Hematological System Development and Function	aggregation of blood platelets	0.00338		-1.08	EPHA4,GAS6,MMP1 (includes EG:300339),SELP,SERPINE2,VDR	6
Inflammatory Response	aggregation of blood platelets	0.00338		-1.08	EPHA4,GAS6,MMP1 (includes EG:300339),SELP,SERPINE2,VDR	6
Tissue Development	aggregation of blood platelets	0.00338		-1.08	EPHA4,GAS6,MMP1 (includes EG:300339),SELP,SERPINE2,VDR	6
Tissue Development	aggregation of cells	0.00358		-1.112	ATP1B1,CDH17,EPHA4,GAS6,MMP1 (includes EG:300339),PPAP2B,SELP,SERPINE2,VDR	9
Hematological System Development and Function	quantity of neutrophils	0.00375		1.384	C3AR1,Cd59a,CFH,GCNT1,IRAK3,SELP,VDR	7
Inflammatory Response	quantity of neutrophils	0.00375		1.384	C3AR1,Cd59a,CFH,GCNT1,IRAK3,SELP,VDR	7
Tissue Morphology	quantity of neutrophils	0.00375		1.384	C3AR1,Cd59a,CFH,GCNT1,IRAK3,SELP,VDR	7
Organismal Injury and Abnormalities	thrombus	0.0039			PLAU,SELP,SERPINE2,VDR	4
Tissue Development	development of anterior commissure	0.00403			EPHA4,EPHB2	2
Embryonic Development	development of anterior commissure	0.00403			EPHA4,EPHB2	2
Organ Development	development of anterior commissure	0.00403			EPHA4,EPHB2	2
Organismal Development	development of anterior commissure	0.00403			EPHA4,EPHB2	2
Nervous System Development and Function	development of anterior commissure	0.00403			EPHA4,EPHB2	2
Organismal Injury and Abnormalities	formation of thrombus	0.00434			SELP,SERPINE2,VDR	3
Cardiovascular Disease	formation of thrombus	0.00434			SELP,SERPINE2,VDR	3
Humoral Immune Response	quantity of germinal center	0.00434			BHLHE40,CD28,PTPN22	3
Lymphoid Tissue Structure and Development	quantity of germinal center	0.00434			BHLHE40,CD28,PTPN22	3
Organ Development	formation of glomerular crescent	0.00489			GAS6,PLAU	2
Renal and Urological System Development and Function	formation of glomerular crescent	0.00489			GAS6,PLAU	2
Renal and Urological Disease	formation of glomerular crescent	0.00489			GAS6,PLAU	2
Inflammatory Response	inflammation of airway	0.00552			C3AR1,GLRB,VDR	3
Cardiovascular Disease	atherosclerosis of aortic root	0.00583			Cd59a,PLAU	2
Lipid Metabolism	degradation of sterol	0.00583			CYP39A1,VDR	2
Small Molecule Biochemistry	degradation of sterol	0.00583			CYP39A1,VDR	2
Vitamin and Mineral Metabolism	degradation of sterol	0.00583			CYP39A1,VDR	2
Cellular Assembly and Organization	proliferation of peroxisomes	0.00583			LPL,PEX11A	2
Cardiovascular Disease	atherosclerosis of artery	0.00595			Cd59a,PLAU,PLTP	3
Cellular Function and Maintenance	function of leukocytes	0.00622			BHLHE40,C3AR1,CD28,Cd59a,Gp49a/Lilrb4,ICA1,LCP1,PLAU,PTPN22,RORC,SELP,TNFRSF21,VDR	13
Lipid Metabolism	synthesis of testosterone	0.0064			ELOVL7,Nppb,PDE8A	3
Small Molecule Biochemistry	synthesis of testosterone	0.0064			ELOVL7,Nppb,PDE8A	3
Vitamin and Mineral Metabolism	synthesis of testosterone	0.0064			ELOVL7,Nppb,PDE8A	3
Drug Metabolism	synthesis of testosterone	0.0064			ELOVL7,Nppb,PDE8A	3
Endocrine System Development and Function	synthesis of testosterone	0.0064			ELOVL7,Nppb,PDE8A	3
Small Molecule Biochemistry	uptake of D-glucose	0.00677		1.511	CD28,CPT1C,FABP5,LPL,PLAU,PTPRF	6
Molecular Transport	uptake of D-glucose	0.00677		1.511	CD28,CPT1C,FABP5,LPL,PLAU,PTPRF	6
Carbohydrate Metabolism	uptake of D-glucose	0.00677		1.511	CD28,CPT1C,FABP5,LPL,PLAU,PTPRF	6
Hematological Disease	thrombosis of artery	0.00685			GAS6,PLAU	2
Cardiovascular Disease	thrombosis of artery	0.00685			GAS6,PLAU	2
Cell-To-Cell Signaling and Interaction	adhesion of kidney cell lines	0.00687			CD28,PLAU,ZEB2	3
Tissue Development	adhesion of kidney cell lines	0.00687			CD28,PLAU,ZEB2	3
Renal and Urological System Development and Function	adhesion of kidney cell lines	0.00687			CD28,PLAU,ZEB2	3
Hematological System Development and Function	quantity of phagocytes	0.00699		0.222	C3AR1,Cd59a,CFH,GCNT1,Gp49a/Lilrb4,IRAK3,MED7 (includes EG:171285),PLAU,SELP,VDR	10
Inflammatory Response	quantity of phagocytes	0.00699		0.222	C3AR1,Cd59a,CFH,GCNT1,Gp49a/Lilrb4,IRAK3,MED7 (includes EG:171285),PLAU,SELP,VDR	10
Tissue Morphology	quantity of phagocytes	0.00699		0.222	C3AR1,Cd59a,CFH,GCNT1,Gp49a/Lilrb4,IRAK3,MED7 (includes EG:171285),PLAU,SELP,VDR	10
DNA Replication, Recombination, and Repair	double-stranded DNA break repair	0.00706			EYA1,IL24,TRIP13,VDR	4
Tissue Morphology	quantity of cells	0.00728		0.023	ANK3,BHLHE40,C3AR1,CD28,Cd59a,CDH17,CFH,DACH1,EPHA4,EYA1,FABP5,FADS2,GCNT1,Gp49a/Lilrb4,GRAP,IL24,IRAK3,ITPKB,Krt19,MED7 (includes EG:171285),PLAU,PTPN22,RORC,SELP,SERPINE2,SLC20A1,SOX15,SPO11 (includes EG:23626),TNFRSF21,VDR	30
Immunological Disease	delayed hypersensitive reaction	0.0073			ATP1B1,CD28,GCNT1,MAPKAPK3,SELP	5
Inflammatory Disease	experimental autoimmune encephalomyelitis	0.00733		-0.438	ALCAM,C3AR1,CD28,Cd59a,MED7 (includes EG:171285),RORC,TNFRSF21	7
Immunological Disease	experimental autoimmune encephalomyelitis	0.00733		-0.438	ALCAM,C3AR1,CD28,Cd59a,MED7 (includes EG:171285),RORC,TNFRSF21	7
Neurological Disease	experimental autoimmune encephalomyelitis	0.00733		-0.438	ALCAM,C3AR1,CD28,Cd59a,MED7 (includes EG:171285),RORC,TNFRSF21	7
Behavior	walking	0.00736			CHD7,EPHA4,GLRB	3
Organismal Functions	walking	0.00736			CHD7,EPHA4,GLRB	3
Lipid Metabolism	synthesis of steroid	0.0075		0.651	ASPA,CYP39A1,ELOVL7,Nppb,PDE8A,PLTP,STARD4	7
Small Molecule Biochemistry	synthesis of steroid	0.0075		0.651	ASPA,CYP39A1,ELOVL7,Nppb,PDE8A,PLTP,STARD4	7
Vitamin and Mineral Metabolism	synthesis of steroid	0.0075		0.651	ASPA,CYP39A1,ELOVL7,Nppb,PDE8A,PLTP,STARD4	7
Protein Synthesis	quantity of ldl cholesterol in blood	0.00787			LPL,PLTP,STARD4	3
Cell Morphology	abnormal morphology of collagen fibrils	0.00794			DSE,OGN	2
Cellular Assembly and Organization	abnormal morphology of collagen fibrils	0.00794			DSE,OGN	2
Cell Cycle	meiosis I of male germ cells	0.00794			SPO11 (includes EG:23626),TRIP13	2
Reproductive System Development and Function	meiosis I of male germ cells	0.00794			SPO11 (includes EG:23626),TRIP13	2
Immunological Disease	hypersensitive reaction	0.00875		-1.649	ATP1B1,C3AR1,CD28,CFH,FABP5,FADS2,GCNT1,Gp49a/Lilrb4,LPL,MAPKAPK3,SELP	11
Organ Morphology	morphology of kidney	0.00877			BHLHE40,CFH,EYA1,FADS2,GAS6,GCNT1,UOX	7
Renal and Urological System Development and Function	morphology of kidney	0.00877			BHLHE40,CFH,EYA1,FADS2,GAS6,GCNT1,UOX	7
Ophthalmic Disease	choroidal neovascularization	0.00895			C3AR1,Cd59a,PLAU	3
Hematological System Development and Function	function of Th2 cells	0.00895			C3AR1,CD28,TNFRSF21	3
Cellular Function and Maintenance	function of Th2 cells	0.00895			C3AR1,CD28,TNFRSF21	3
Cell-To-Cell Signaling and Interaction	binding of hepatoma cell lines	0.0091			ALCAM,LPL	2
Lipid Metabolism	distribution of phospholipid	0.0091			CD28,PLTP	2
Small Molecule Biochemistry	distribution of phospholipid	0.0091			CD28,PLTP	2
Molecular Transport	distribution of phospholipid	0.0091			CD28,PLTP	2
Cellular Assembly and Organization	formation of membrane processes	0.0091			GAS6,PTPRF	2
Protein Synthesis	quantity of PTH in blood	0.0091			GALNT3,VDR	2
Small Molecule Biochemistry	quantity of PTH in blood	0.0091			GALNT3,VDR	2
Molecular Transport	quantity of PTH in blood	0.0091			GALNT3,VDR	2
Endocrine System Development and Function	quantity of PTH in blood	0.0091			GALNT3,VDR	2
Tissue Development	spermiogenesis	0.00951			CCNB1IP1,FADS2,SPO11 (includes EG:23626),TRIP13	4
Embryonic Development	spermiogenesis	0.00951			CCNB1IP1,FADS2,SPO11 (includes EG:23626),TRIP13	4
Organ Development	spermiogenesis	0.00951			CCNB1IP1,FADS2,SPO11 (includes EG:23626),TRIP13	4
Organismal Development	spermiogenesis	0.00951			CCNB1IP1,FADS2,SPO11 (includes EG:23626),TRIP13	4
Reproductive System Development and Function	spermiogenesis	0.00951			CCNB1IP1,FADS2,SPO11 (includes EG:23626),TRIP13	4
Cellular Development	spermiogenesis	0.00951			CCNB1IP1,FADS2,SPO11 (includes EG:23626),TRIP13	4
Cancer	benign tumor	0.00972			ALCAM,ALDOC,ASS1,CFH,FABP5,GNB4,MFAP3L,MGST1,MMP1 (includes EG:300339),PKIA,PLAU,SERPINE2,STX3,VDR,ZEB2	15
Neurological Disease	Canavan disease	0.00974			ASPA	1
Developmental Disorder	Canavan disease	0.00974			ASPA	1
Hereditary Disorder	Canavan disease	0.00974			ASPA	1
Metabolic Disease	Canavan disease	0.00974			ASPA	1
Developmental Disorder	Cayler syndrome	0.00974			EYA1	1
Hereditary Disorder	Cayler syndrome	0.00974			EYA1	1
Cardiovascular Disease	Hennekam lymphangiectasia-lymphedema syndrome	0.00974			CCBE1	1
Developmental Disorder	Hennekam lymphangiectasia-lymphedema syndrome	0.00974			CCBE1	1
Organismal Injury and Abnormalities	Keutel syndrome	0.00974			MGP	1
Cardiovascular Disease	Keutel syndrome	0.00974			MGP	1
Neurological Disease	Keutel syndrome	0.00974			MGP	1
Hereditary Disorder	Keutel syndrome	0.00974			MGP	1
Skeletal and Muscular Disorders	Keutel syndrome	0.00974			MGP	1
Neurological Disease	Mowat-Wilson syndrome	0.00974			ZEB2	1
Hereditary Disorder	Mowat-Wilson syndrome	0.00974			ZEB2	1
Organ Morphology	abnormal morphology of primary somatosensory cortex	0.00974			EPHA4	1
Nervous System Development and Function	abnormal morphology of primary somatosensory cortex	0.00974			EPHA4	1
Organ Morphology	abnormal morphology of salivary duct	0.00974			Ocln	1
Tissue Development	accumulation of cartilage matrix	0.00974			BHLHE40	1
Skeletal and Muscular System Development and Function	accumulation of cartilage matrix	0.00974			BHLHE40	1
Cellular Assembly and Organization	accumulation of endosomes	0.00974			STARD3NL	1
Cell-To-Cell Signaling and Interaction	activation of Purkinje cells	0.00974			ANK3	1
Cell-To-Cell Signaling and Interaction	activation of colon carcinoma cells	0.00974			SDC2	1
Lipid Metabolism	activation of eicosapentenoic acid	0.00974			ACSBG1	1
Small Molecule Biochemistry	activation of eicosapentenoic acid	0.00974			ACSBG1	1
Lipid Metabolism	activation of linoleic acid	0.00974			ACSBG1	1
Small Molecule Biochemistry	activation of linoleic acid	0.00974			ACSBG1	1
Lipid Metabolism	activation of myristic acid	0.00974			ACSBG1	1
Small Molecule Biochemistry	activation of myristic acid	0.00974			ACSBG1	1
Lipid Metabolism	activation of nervonic acid	0.00974			ACSBG1	1
Small Molecule Biochemistry	activation of nervonic acid	0.00974			ACSBG1	1
Lipid Metabolism	activation of oleic acid	0.00974			ACSBG1	1
Small Molecule Biochemistry	activation of oleic acid	0.00974			ACSBG1	1
Lipid Metabolism	activation of palmitic acid	0.00974			ACSBG1	1
Small Molecule Biochemistry	activation of palmitic acid	0.00974			ACSBG1	1
Lipid Metabolism	activation of stearic acid	0.00974			ACSBG1	1
Small Molecule Biochemistry	activation of stearic acid	0.00974			ACSBG1	1
Cell-To-Cell Signaling and Interaction	antibody-dependent cell-mediated cytotoxicity of lymphoma cell lines	0.00974			GZMH	1
Inflammatory Response	antibody-dependent cell-mediated cytotoxicity of lymphoma cell lines	0.00974			GZMH	1
Humoral Immune Response	antibody-dependent cell-mediated cytotoxicity of lymphoma cell lines	0.00974			GZMH	1
Cell Death	apoptosis of otic epithelium	0.00974			EYA1	1
Connective Tissue Development and Function	area of chondrocytes	0.00974			VDR	1
Cell Morphology	area of chondrocytes	0.00974			VDR	1
Cell Cycle	arrest in G2/M phase of prostate cell lines	0.00974			IL24	1
Cell Cycle	arrest in meiosis of spermatocytes	0.00974			SPO11 (includes EG:23626)	1
Reproductive System Development and Function	arrest in meiosis of spermatocytes	0.00974			SPO11 (includes EG:23626)	1
Cellular Function and Maintenance	autophagy of glioblastoma cells	0.00974			IL24	1
Cell Morphology	autophagy of glioblastoma cells	0.00974			IL24	1
Gene Expression	binding of CD28 response element	0.00974			CD28	1
Gene Expression	binding of TREpal motif	0.00974			VDR	1
Cellular Assembly and Organization	biogenesis of lateral plasma membrane	0.00974			ANK3	1
Cell Morphology	branching of oligodendrocytes	0.00974			GAS6	1
Nervous System Development and Function	branching of oligodendrocytes	0.00974			GAS6	1
Cellular Development	branching of oligodendrocytes	0.00974			GAS6	1
Cellular Compromise	calcification of brain cells	0.00974			Ocln	1
Cellular Movement	cell rolling of colon cancer cell lines	0.00974			SELP	1
Cell-To-Cell Signaling and Interaction	co-stimulation of naive T lymphocytes	0.00974			CD28	1
Hematological System Development and Function	co-stimulation of naive T lymphocytes	0.00974			CD28	1
Cellular Growth and Proliferation	co-stimulation of naive T lymphocytes	0.00974			CD28	1
Cell Morphology	collapse of actin cytoskeleton	0.00974			Sorbs2	1
Cellular Compromise	collapse of actin cytoskeleton	0.00974			Sorbs2	1
Small Molecule Biochemistry	conversion of choline	0.00974			CHDH	1
Hematological System Development and Function	cooperation of B lymphocytes	0.00974			CD28	1
Humoral Immune Response	cooperation of B lymphocytes	0.00974			CD28	1
Cell-To-Cell Signaling and Interaction	cooperation of T lymphocytes	0.00974			CD28	1
Hematological System Development and Function	cooperation of T lymphocytes	0.00974			CD28	1
Tissue Development	cooperation of T lymphocytes	0.00974			CD28	1
Lipid Metabolism	degradation of (23S,25R)-1alpha,25-dihydroxyvitamin D3-26,23-lactone	0.00974			VDR	1
Small Molecule Biochemistry	degradation of (23S,25R)-1alpha,25-dihydroxyvitamin D3-26,23-lactone	0.00974			VDR	1
Vitamin and Mineral Metabolism	degradation of (23S,25R)-1alpha,25-dihydroxyvitamin D3-26,23-lactone	0.00974			VDR	1
Small Molecule Biochemistry	degradation of uric acid	0.00974			UOX	1
Nucleic Acid Metabolism	degradation of uric acid	0.00974			UOX	1
Cell Cycle	delay in G1/S phase transition of germ cell tumor cell lines	0.00974			CREG1	1
Tissue Morphology	density of sciatic nerve	0.00974			PTPRF	1
Nervous System Development and Function	density of sciatic nerve	0.00974			PTPRF	1
Lipid Metabolism	depletion of lactosylceramide	0.00974			B4GALT6	1
Small Molecule Biochemistry	depletion of lactosylceramide	0.00974			B4GALT6	1
Molecular Transport	depletion of lactosylceramide	0.00974			B4GALT6	1
Tissue Development	development of peroneal nerve	0.00974			EPHA4	1
Nervous System Development and Function	development of peroneal nerve	0.00974			EPHA4	1
Organ Morphology	dilation of left atrium	0.00974			SPEG	1
Cardiovascular System Development and Function	dilation of left atrium	0.00974			SPEG	1
Organ Morphology	dilation of right atrium	0.00974			SPEG	1
Cardiovascular System Development and Function	dilation of right atrium	0.00974			SPEG	1
Cellular Compromise	disorganization of rod outer segments	0.00974			CFH	1
Tissue Morphology	disruption of extracellular matrix	0.00974			PLAU	1
Cellular Function and Maintenance	double-stranded DNA break repair of carcinoma cell lines	0.00974			IL24	1
Cell Morphology	double-stranded DNA break repair of carcinoma cell lines	0.00974			IL24	1
DNA Replication, Recombination, and Repair	double-stranded DNA break repair of carcinoma cell lines	0.00974			IL24	1
Cellular Function and Maintenance	double-stranded DNA break repair of lung cancer cell lines	0.00974			IL24	1
Cell Morphology	double-stranded DNA break repair of lung cancer cell lines	0.00974			IL24	1
DNA Replication, Recombination, and Repair	double-stranded DNA break repair of lung cancer cell lines	0.00974			IL24	1
Cellular Movement	egression of natural killer cells	0.00974			RORC	1
Hematological System Development and Function	egression of natural killer cells	0.00974			RORC	1
Immune Cell Trafficking	egression of natural killer cells	0.00974			RORC	1
Cellular Function and Maintenance	endoplasmic reticulum stress response of prostate cancer cell lines	0.00974			IL24	1
Cellular Compromise	endoplasmic reticulum stress response of prostate cancer cell lines	0.00974			IL24	1
Tissue Morphology	enlargement of external granular layer	0.00974			SERPINE2	1
Embryonic Development	enlargement of external granular layer	0.00974			SERPINE2	1
Cell Cycle	entry into mitosis of ova	0.00974			CCNB1IP1	1
Reproductive System Development and Function	entry into mitosis of ova	0.00974			CCNB1IP1	1
Cellular Development	epithelial-mesenchymal transition of skin cancer cell lines	0.00974			ZEB2	1
Dermatological Diseases and Conditions	erythrodermic psoriasis	0.00974			C3AR1	1
Inflammatory Disease	erythrodermic psoriasis	0.00974			C3AR1	1
Cellular Function and Maintenance	exocytosis by leukocyte cell lines	0.00974			Gp49a/Lilrb4	1
Molecular Transport	exocytosis by leukocyte cell lines	0.00974			Gp49a/Lilrb4	1
Immunological Disease	factor h deficiency	0.00974			CFH	1
Hereditary Disorder	factor h deficiency	0.00974			CFH	1
Dermatological Diseases and Conditions	focal dermal hypoplasia	0.00974			PORCN	1
Developmental Disorder	focal dermal hypoplasia	0.00974			PORCN	1
Hereditary Disorder	focal dermal hypoplasia	0.00974			PORCN	1
Tissue Development	formation of anterior commissure	0.00974			EPHA4	1
Organ Development	formation of anterior commissure	0.00974			EPHA4	1
Nervous System Development and Function	formation of anterior commissure	0.00974			EPHA4	1
Cellular Assembly and Organization	formation of chromosome synapsis	0.00974			SPO11 (includes EG:23626)	1
DNA Replication, Recombination, and Repair	formation of chromosome synapsis	0.00974			SPO11 (includes EG:23626)	1
Cell Cycle	formation of chromosome synapsis	0.00974			SPO11 (includes EG:23626)	1
Organismal Injury and Abnormalities	formation of fibrin thrombus	0.00974			VDR	1
Cardiovascular Disease	formation of fibrin thrombus	0.00974			VDR	1
Nervous System Development and Function	formation of hippocampus	0.00974			ZEB2	1
Tissue Development	formation of pyramidal tract	0.00974			EPHA4	1
Nervous System Development and Function	formation of pyramidal tract	0.00974			EPHA4	1
Cardiovascular Disease	fragmentation of elastic membrane	0.00974			PLAU	1
Small Molecule Biochemistry	generation of lactic acid	0.00974			CD28	1
Hematological System Development and Function	generation of lymphoid tissue-inducing cells	0.00974			RORC	1
Tissue Development	generation of lymphoid tissue-inducing cells	0.00974			RORC	1
Cellular Growth and Proliferation	generation of lymphoid tissue-inducing cells	0.00974			RORC	1
Lipid Metabolism	half-life of leukotriene A4	0.00974			FABP5	1
Small Molecule Biochemistry	half-life of leukotriene A4	0.00974			FABP5	1
Hematological Disease	hemochromatosis Type IV	0.00974			SLC40A1	1
Developmental Disorder	hemochromatosis Type IV	0.00974			SLC40A1	1
Hereditary Disorder	hemochromatosis Type IV	0.00974			SLC40A1	1
Metabolic Disease	hemochromatosis Type IV	0.00974			SLC40A1	1
Nutritional Disease	hemochromatosis Type IV	0.00974			SLC40A1	1
Reproductive System Disease	herniation of seminal vesicle	0.00974			PLAU	1
Protein Synthesis	hydrolysis of lipoprotein	0.00974			LPL	1
Post-Translational Modification	hydrolysis of lipoprotein	0.00974			LPL	1
Protein Degradation	hydrolysis of lipoprotein	0.00974			LPL	1
Hematological Disease	hyperprolinemia 1	0.00974			PRODH	1
Developmental Disorder	hyperprolinemia 1	0.00974			PRODH	1
Hereditary Disorder	hyperprolinemia 1	0.00974			PRODH	1
Metabolic Disease	hyperprolinemia 1	0.00974			PRODH	1
Small Molecule Biochemistry	import of glutamine	0.00974			CD28	1
Molecular Transport	import of glutamine	0.00974			CD28	1
Amino Acid Metabolism	import of glutamine	0.00974			CD28	1
Tissue Development	initiation of development of hair	0.00974			VDR	1
Embryonic Development	initiation of development of hair	0.00974			VDR	1
Organ Development	initiation of development of hair	0.00974			VDR	1
Organismal Development	initiation of development of hair	0.00974			VDR	1
Hair and Skin Development and Function	initiation of development of hair	0.00974			VDR	1
Nervous System Development and Function	integration of sensorimotor cortex	0.00974			SERPINE2	1
Protein Trafficking	interaction of protein	0.00974			PTPRF	1
Cellular Movement	invasion by vascular endothelial cells	0.00974			VDR	1
Cell Morphology	length of apical membrane	0.00974			ANK3	1
Cell Morphology	length of basal membrane	0.00974			ANK3	1
Tissue Morphology	length of cartilage primordium	0.00974			Nppb	1
Embryonic Development	length of cartilage primordium	0.00974			Nppb	1
Cellular Compromise	loss of lateral plasma membrane	0.00974			ANK3	1
Cell Death	loss of lymphatic system cells	0.00974			LCP1	1
Hematological System Development and Function	maturation of marginal-zone B lymphocytes	0.00974			LCP1	1
Cellular Development	maturation of marginal-zone B lymphocytes	0.00974			LCP1	1
Hematopoiesis	maturation of marginal-zone B lymphocytes	0.00974			LCP1	1
Cell Cycle	mitosis of splenocytes	0.00974			CD28	1
Lipid Metabolism	mobilization of cholesterol ester	0.00974			PLTP	1
Small Molecule Biochemistry	mobilization of cholesterol ester	0.00974			PLTP	1
Molecular Transport	mobilization of cholesterol ester	0.00974			PLTP	1
Lipid Metabolism	mobilization of phosphatidylcholine	0.00974			PLTP	1
Small Molecule Biochemistry	mobilization of phosphatidylcholine	0.00974			PLTP	1
Molecular Transport	mobilization of phosphatidylcholine	0.00974			PLTP	1
Carbohydrate Metabolism	mobilization of phosphatidylcholine	0.00974			PLTP	1
Cell Death	necrosis of tumor tissue	0.00974			NUAK1	1
Tumor Morphology	necrosis of tumor tissue	0.00974			NUAK1	1
Neurological Disease	neurogenic atrophy of myofiber	0.00974			SERPINE2	1
Skeletal and Muscular Disorders	neurogenic atrophy of myofiber	0.00974			SERPINE2	1
Tissue Development	osteoclastogenesis of chondrocytes	0.00974			VDR	1
Connective Tissue Development and Function	osteoclastogenesis of chondrocytes	0.00974			VDR	1
Skeletal and Muscular System Development and Function	osteoclastogenesis of chondrocytes	0.00974			VDR	1
Cellular Development	osteoclastogenesis of chondrocytes	0.00974			VDR	1
Neurological Disease	otofaciocervical syndrome	0.00974			EYA1	1
Developmental Disorder	otofaciocervical syndrome	0.00974			EYA1	1
Tissue Development	outgrowth of spiral ganglion	0.00974			EPHB2	1
Lipid Metabolism	oxidation of triacylglycerol	0.00974			LPL	1
Small Molecule Biochemistry	oxidation of triacylglycerol	0.00974			LPL	1
Energy Production	oxidation of triacylglycerol	0.00974			LPL	1
Energy Production	oxidation of uric acid	0.00974			UOX	1
Ophthalmic Disease	pigment dispersion syndrome	0.00974			GPNMB	1
Cell-To-Cell Signaling and Interaction	priming of blood platelets	0.00974			MMP1 (includes EG:300339)	1
Hematological System Development and Function	priming of blood platelets	0.00974			MMP1 (includes EG:300339)	1
Inflammatory Response	priming of blood platelets	0.00974			MMP1 (includes EG:300339)	1
Organismal Functions	priming of blood platelets	0.00974			MMP1 (includes EG:300339)	1
Cell-To-Cell Signaling and Interaction	priming of memory T lymphocytes	0.00974			MGST1	1
Hematological System Development and Function	priming of memory T lymphocytes	0.00974			MGST1	1
Immune Cell Trafficking	priming of memory T lymphocytes	0.00974			MGST1	1
Inflammatory Response	priming of memory T lymphocytes	0.00974			MGST1	1
Tissue Development	proliferation of otic epithelium	0.00974			EYA1	1
Tissue Morphology	quantity of melanoma cells	0.00974			IL24	1
Cellular Development	quantity of melanoma cells	0.00974			IL24	1
Cellular Growth and Proliferation	quantity of melanoma cells	0.00974			IL24	1
Tumor Morphology	quantity of melanoma cells	0.00974			IL24	1
Cellular Assembly and Organization	quantity of membrane blebs	0.00974			SLC16A4	1
Tissue Morphology	quantity of osteoid	0.00974			VDR	1
Skeletal and Muscular System Development and Function	quantity of osteoid	0.00974			VDR	1
Hematological Disease	quebec platelet disorder	0.00974			PLAU	1
Hereditary Disorder	quebec platelet disorder	0.00974			PLAU	1
Cell Cycle	re-entry into cell cycle progression of breast cell lines	0.00974			GAS6	1
Reproductive System Development and Function	re-entry into cell cycle progression of breast cell lines	0.00974			GAS6	1
Hematological System Development and Function	regulation of invariant natural killer T cells	0.00974			VDR	1
Cellular Function and Maintenance	regulation of invariant natural killer T cells	0.00974			VDR	1
Organ Morphology	repair of lung	0.00974			UOX	1
Cardiovascular System Development and Function	ruffling of endothelial cell lines	0.00974			TIAM1	1
Cell Morphology	ruffling of endothelial cell lines	0.00974			TIAM1	1
Organ Morphology	size of endolymphatic duct	0.00974			EPHB2	1
Auditory and Vestibular System Development and Function	size of endolymphatic duct	0.00974			EPHB2	1
Tissue Development	size of thyroid lobe	0.00974			EYA1	1
Organ Morphology	size of thyroid lobe	0.00974			EYA1	1
Embryonic Development	size of thyroid lobe	0.00974			EYA1	1
Organ Development	size of thyroid lobe	0.00974			EYA1	1
Organismal Development	size of thyroid lobe	0.00974			EYA1	1
Endocrine System Development and Function	size of thyroid lobe	0.00974			EYA1	1
Organ Morphology	size of vertebral column	0.00974			ARHGEF25	1
Skeletal and Muscular System Development and Function	size of vertebral column	0.00974			ARHGEF25	1
Nervous System Development and Function	size of vertebral column	0.00974			ARHGEF25	1
Neurological Disease	spinocerebellar ataxia recessive 9	0.00974			ADCK3	1
Hereditary Disorder	spinocerebellar ataxia recessive 9	0.00974			ADCK3	1
Cellular Assembly and Organization	stabilization of central supramolecular activation cluster	0.00974			CD28	1
Organismal Injury and Abnormalities	stenosis of blood vessel lumen	0.00974			PLAU	1
Cardiovascular Disease	stenosis of blood vessel lumen	0.00974			PLAU	1
Developmental Disorder	sulfocysteinuria	0.00974			SUOX	1
Hereditary Disorder	sulfocysteinuria	0.00974			SUOX	1
Metabolic Disease	sulfocysteinuria	0.00974			SUOX	1
Cell-To-Cell Signaling and Interaction	synaptic transmission of mossy fibers	0.00974			EPHB2	1
Nervous System Development and Function	synaptic transmission of mossy fibers	0.00974			EPHB2	1
Behavior	taste aversion learning	0.00974			PLAU	1
Connective Tissue Development and Function	transdifferentiation of chondrocytes	0.00974			MGP	1
Cellular Development	transdifferentiation of chondrocytes	0.00974			MGP	1
Lipid Metabolism	transmission of phosphatidylcholine	0.00974			PLTP	1
Small Molecule Biochemistry	transmission of phosphatidylcholine	0.00974			PLTP	1
Carbohydrate Metabolism	transmission of phosphatidylcholine	0.00974			PLTP	1
Lipid Metabolism	transmission of phosphatidylethanolamine	0.00974			PLTP	1
Small Molecule Biochemistry	transmission of phosphatidylethanolamine	0.00974			PLTP	1
Carbohydrate Metabolism	transmission of phosphatidylethanolamine	0.00974			PLTP	1
Lipid Metabolism	transmission of phosphatidylinositol	0.00974			PLTP	1
Small Molecule Biochemistry	transmission of phosphatidylinositol	0.00974			PLTP	1
Carbohydrate Metabolism	transmission of phosphatidylinositol	0.00974			PLTP	1
Lipid Metabolism	transmission of retinoid	0.00974			LPL	1
Small Molecule Biochemistry	transmission of retinoid	0.00974			LPL	1
Lipid Metabolism	transmission of sphingomyelin	0.00974			PLTP	1
Small Molecule Biochemistry	transmission of sphingomyelin	0.00974			PLTP	1
Dermatological Diseases and Conditions	ulcerative dermatitis of head	0.00974			FADS2	1
Inflammatory Disease	ulcerative dermatitis of head	0.00974			FADS2	1
Cardiovascular System Development and Function	vasoconstriction of aortic ring tissue	0.00974			PLAU	1
Cell-To-Cell Signaling and Interaction	activation of T lymphocytes	0.00983		0.194	BHLHE40,C3AR1,CD28,IL24,ITPKB,MED7 (includes EG:171285),MGST1,PTPN22,TNFRSF21	9
Hematological System Development and Function	activation of T lymphocytes	0.00983		0.194	BHLHE40,C3AR1,CD28,IL24,ITPKB,MED7 (includes EG:171285),MGST1,PTPN22,TNFRSF21	9
Immune Cell Trafficking	activation of T lymphocytes	0.00983		0.194	BHLHE40,C3AR1,CD28,IL24,ITPKB,MED7 (includes EG:171285),MGST1,PTPN22,TNFRSF21	9
Inflammatory Response	activation of T lymphocytes	0.00983		0.194	BHLHE40,C3AR1,CD28,IL24,ITPKB,MED7 (includes EG:171285),MGST1,PTPN22,TNFRSF21	9
Hematological System Development and Function	accumulation of blood cells	0.00997		1.595	CD28,EPHA4,Krt19,PLAU,RORC,SELP,TNFRSF21	7
Tissue Development	accumulation of blood cells	0.00997		1.595	CD28,EPHA4,Krt19,PLAU,RORC,SELP,TNFRSF21	7
Lipid Metabolism	steroidogenesis	0.01		0.65	ASPA,ELOVL7,Nppb,PDE8A,PLTP,STARD4	6
Small Molecule Biochemistry	steroidogenesis	0.01		0.65	ASPA,ELOVL7,Nppb,PDE8A,PLTP,STARD4	6
Organ Morphology	abnormal morphology of endolymphatic duct	0.0103			EPHB2,EYA1	2
Auditory and Vestibular System Development and Function	abnormal morphology of endolymphatic duct	0.0103			EPHB2,EYA1	2
Cell-To-Cell Signaling and Interaction	activation of naive T lymphocytes	0.0103			CD28,MED7 (includes EG:171285)	2
Hematological System Development and Function	activation of naive T lymphocytes	0.0103			CD28,MED7 (includes EG:171285)	2
Immune Cell Trafficking	activation of naive T lymphocytes	0.0103			CD28,MED7 (includes EG:171285)	2
Inflammatory Response	activation of naive T lymphocytes	0.0103			CD28,MED7 (includes EG:171285)	2
Tissue Development	involution of thymus gland	0.0103			ITPKB,VDR	2
Organ Morphology	involution of thymus gland	0.0103			ITPKB,VDR	2
Hematological System Development and Function	quantity of T lymphocytes	0.0105		-0.844	BHLHE40,CD28,Cd59a,EPHA4,FABP5,GRAP,ITPKB,PTPN22,RORC,SELP,TNFRSF21,VDR	12
Tissue Morphology	quantity of T lymphocytes	0.0105		-0.844	BHLHE40,CD28,Cd59a,EPHA4,FABP5,GRAP,ITPKB,PTPN22,RORC,SELP,TNFRSF21,VDR	12
Tissue Development	dendritic growth/branching	0.0106		-1.268	ARHGEF25,EPHB2,PTPRF,RAB17,SDC2	5
Cellular Function and Maintenance	dendritic growth/branching	0.0106		-1.268	ARHGEF25,EPHB2,PTPRF,RAB17,SDC2	5
Embryonic Development	dendritic growth/branching	0.0106		-1.268	ARHGEF25,EPHB2,PTPRF,RAB17,SDC2	5
Cell Morphology	dendritic growth/branching	0.0106		-1.268	ARHGEF25,EPHB2,PTPRF,RAB17,SDC2	5
Nervous System Development and Function	dendritic growth/branching	0.0106		-1.268	ARHGEF25,EPHB2,PTPRF,RAB17,SDC2	5
Cellular Assembly and Organization	dendritic growth/branching	0.0106		-1.268	ARHGEF25,EPHB2,PTPRF,RAB17,SDC2	5
Cellular Development	dendritic growth/branching	0.0106		-1.268	ARHGEF25,EPHB2,PTPRF,RAB17,SDC2	5
Protein Synthesis	quantity of protein in blood	0.0107		-0.381	C3AR1,CD28,CFH,CPT1C,FABP5,GALNT3,LPL,PLAU,PLTP,SELP,STARD4,VDR	12
Tissue Development	abnormal morphology of germinal center	0.0107			BHLHE40,PTPN22,SELP	3
Humoral Immune Response	abnormal morphology of germinal center	0.0107			BHLHE40,PTPN22,SELP	3
Embryonic Development	abnormal morphology of germinal center	0.0107			BHLHE40,PTPN22,SELP	3
Organ Development	abnormal morphology of germinal center	0.0107			BHLHE40,PTPN22,SELP	3
Organismal Development	abnormal morphology of germinal center	0.0107			BHLHE40,PTPN22,SELP	3
Lymphoid Tissue Structure and Development	abnormal morphology of germinal center	0.0107			BHLHE40,PTPN22,SELP	3
Cell-To-Cell Signaling and Interaction	priming of T lymphocytes	0.0107			C3AR1,CD28,MGST1	3
Hematological System Development and Function	priming of T lymphocytes	0.0107			C3AR1,CD28,MGST1	3
Immune Cell Trafficking	priming of T lymphocytes	0.0107			C3AR1,CD28,MGST1	3
Inflammatory Response	priming of T lymphocytes	0.0107			C3AR1,CD28,MGST1	3
Cellular Movement	invasion of tumor cell lines	0.0108		1.015	ARRDC3,EPHB2,FABP5,LCP1,MMP1 (includes EG:300339),NUAK1,PLAU,SDC2,SERPINE2,TIAM1,ZEB2	11
Cellular Movement	invasion of cells	0.0109		1.192	ARRDC3,BHLHE40,EPHB2,FABP5,LCP1,MMP1 (includes EG:300339),NUAK1,PLAU,SDC2,SERPINE2,TIAM1,TMEM176B,VDR,ZEB2	14
Cellular Movement	cell movement of germ cells	0.0116			CHDH,PLTP,PPAP2B,VDR	4
Tissue Development	deposition of extracellular matrix	0.0116			PLAU,SDC2	2
Cellular Movement	migration of cells	0.0118		-0.611	ALCAM,ARRDC3,BHLHE40,C3AR1,CD28,Cd59a,CFH,EPHB2,GAS6,GCNT1,IL24,LCP1,MGP,MMP1 (includes EG:300339),PLAU,PPAP2B,Prl2c2 (includes others),PTPRF,QPCT,RORC,SDC2,SELP,SEMA6D,SERPINE2,SLC16A4,TIAM1,TNFRSF21,VDR,ZEB2	29
Organismal Development	formation of neointima	0.012			PLAU,PTPRF,SELP	3
Cardiovascular System Development and Function	formation of neointima	0.012			PLAU,PTPRF,SELP	3
Lymphoid Tissue Structure and Development	formation of neointima	0.012			PLAU,PTPRF,SELP	3
Cancer	ovarian tumor	0.012			ADAMTS9,ALCAM,CFH,DACH1,DPPA2,MGP,MMP1 (includes EG:300339),PGAP1,PLAU,SLC16A3,TMEM176B	11
Reproductive System Disease	ovarian tumor	0.012			ADAMTS9,ALCAM,CFH,DACH1,DPPA2,MGP,MMP1 (includes EG:300339),PGAP1,PLAU,SLC16A3,TMEM176B	11
Neurological Disease	Alzheimer's disease	0.0127			ANP32A,CYP39A1,EPHA4,LPL,MMP1 (includes EG:300339),OGN,PLAU,PLTP,QPCT,SELP,SERPINE2,VDR	12
Psychological Disorders	Alzheimer's disease	0.0127			ANP32A,CYP39A1,EPHA4,LPL,MMP1 (includes EG:300339),OGN,PLAU,PLTP,QPCT,SELP,SERPINE2,VDR	12
Dermatological Diseases and Conditions	acne	0.0129			C3AR1,CD28,FABP5,MMP1 (includes EG:300339)	4
Inflammatory Disease	acne	0.0129			C3AR1,CD28,FABP5,MMP1 (includes EG:300339)	4
Organ Morphology	abnormal morphology of external ear	0.013			EYA1,PLAU	2
Auditory and Vestibular System Development and Function	abnormal morphology of external ear	0.013			EYA1,PLAU	2
Cellular Movement	cell rolling of neutrophils	0.013			GCNT1,SELP	2
Hematological System Development and Function	cell rolling of neutrophils	0.013			GCNT1,SELP	2
Immune Cell Trafficking	cell rolling of neutrophils	0.013			GCNT1,SELP	2
Inflammatory Response	cell rolling of neutrophils	0.013			GCNT1,SELP	2
Hematological System Development and Function	differentiation of alpha-beta T lymphocytes	0.013			ITPKB,RORC	2
Cellular Function and Maintenance	differentiation of alpha-beta T lymphocytes	0.013			ITPKB,RORC	2
Cell-mediated Immune Response	differentiation of alpha-beta T lymphocytes	0.013			ITPKB,RORC	2
Lymphoid Tissue Structure and Development	differentiation of alpha-beta T lymphocytes	0.013			ITPKB,RORC	2
Cellular Development	differentiation of alpha-beta T lymphocytes	0.013			ITPKB,RORC	2
Hematopoiesis	differentiation of alpha-beta T lymphocytes	0.013			ITPKB,RORC	2
Cancer	hyperproliferation of T lymphocytes	0.013			CD28,TNFRSF21	2
Cellular Development	proliferation of fibrosarcoma cell lines	0.013			PLAU,SDC2	2
Cellular Growth and Proliferation	proliferation of fibrosarcoma cell lines	0.013			PLAU,SDC2	2
Hair and Skin Development and Function	tensile strength of skin	0.013			DSE,OGN	2
Lipid Metabolism	transmission of lipid	0.013			LPL,PLTP	2
Small Molecule Biochemistry	transmission of lipid	0.013			LPL,PLTP	2
Tissue Development	accumulation of cells	0.0131		1.768	CD28,EPHA4,Krt19,PLAU,RORC,SELP,TNFRSF21,ZEB2	8
Renal and Urological Disease	chronic kidney disease	0.0134			GPNMB,LPL,PDE8A,VDR	4
Tissue Development	development of lymph node	0.0134			BHLHE40,PTPN22,RORC,SELP	4
Embryonic Development	development of lymph node	0.0134			BHLHE40,PTPN22,RORC,SELP	4
Organ Development	development of lymph node	0.0134			BHLHE40,PTPN22,RORC,SELP	4
Organismal Development	development of lymph node	0.0134			BHLHE40,PTPN22,RORC,SELP	4
Lymphoid Tissue Structure and Development	development of lymph node	0.0134			BHLHE40,PTPN22,RORC,SELP	4
Neurological Disease	Huntington's disease	0.0134			BHLHE40,ENPP5,EPHA4,EPHB2,GLRB,ICA1,ITPKB,LPL,MAPKAPK3,MPDZ,MYO1B,PKIA,SEPT6,STARD4	14
Hereditary Disorder	Huntington's disease	0.0134			BHLHE40,ENPP5,EPHA4,EPHB2,GLRB,ICA1,ITPKB,LPL,MAPKAPK3,MPDZ,MYO1B,PKIA,SEPT6,STARD4	14
Skeletal and Muscular Disorders	Huntington's disease	0.0134			BHLHE40,ENPP5,EPHA4,EPHB2,GLRB,ICA1,ITPKB,LPL,MAPKAPK3,MPDZ,MYO1B,PKIA,SEPT6,STARD4	14
Organ Morphology	contraction of heart	0.0141			ANK3,CELF2,LPL,MMP1 (includes EG:300339),VDR	5
Cardiovascular System Development and Function	contraction of heart	0.0141			ANK3,CELF2,LPL,MMP1 (includes EG:300339),VDR	5
Neurological Disease	neurodegenerative disorder	0.0142			ANP32A,ASPA,CYP39A1,EPHA4,LPL,MMP1 (includes EG:300339),OGN,PLAU,PLTP,QPCT,SELP,SERPINE2,VDR	13
Hematological System Development and Function	accumulation of lymphocytes	0.0144		1.909	CD28,EPHA4,RORC,TNFRSF21	4
Immune Cell Trafficking	accumulation of lymphocytes	0.0144		1.909	CD28,EPHA4,RORC,TNFRSF21	4
Inflammatory Response	accumulation of lymphocytes	0.0144		1.909	CD28,EPHA4,RORC,TNFRSF21	4
Tissue Development	accumulation of lymphocytes	0.0144		1.909	CD28,EPHA4,RORC,TNFRSF21	4
Post-Translational Modification	O-glycosylation	0.0145			GALNT3,GCNT1	2
Molecular Transport	transport of monocarboxylic acid	0.0145			SLC16A3,SLC16A4	2
Neurological Disease	neuromuscular disease	0.0148			ALCAM,BHLHE40,Cd59a,ENPP5,EPHA4,EPHB2,GALNT3,GLRB,ICA1,ITPKB,LPL,MAPKAPK3,MPDZ,MYO1B,PKIA,PTPN22,SEPT6,STARD4	18
Skeletal and Muscular Disorders	neuromuscular disease	0.0148			ALCAM,BHLHE40,Cd59a,ENPP5,EPHA4,EPHB2,GALNT3,GLRB,ICA1,ITPKB,LPL,MAPKAPK3,MPDZ,MYO1B,PKIA,PTPN22,SEPT6,STARD4	18
Lipid Metabolism	metabolism of membrane lipid derivative	0.0155			ASPA,B4GALT6,CYP39A1,FABP5,IL24,LPL,PLTP,PPAP2B,ST6GALNAC3	9
Small Molecule Biochemistry	metabolism of membrane lipid derivative	0.0155			ASPA,B4GALT6,CYP39A1,FABP5,IL24,LPL,PLTP,PPAP2B,ST6GALNAC3	9
Cellular Movement	recruitment of phagocytes	0.0155		-0.606	C3AR1,CD28,GCNT1,MMP1 (includes EG:300339),SELP,VDR	6
Cell-To-Cell Signaling and Interaction	recruitment of phagocytes	0.0155		-0.606	C3AR1,CD28,GCNT1,MMP1 (includes EG:300339),SELP,VDR	6
Hematological System Development and Function	recruitment of phagocytes	0.0155		-0.606	C3AR1,CD28,GCNT1,MMP1 (includes EG:300339),SELP,VDR	6
Immune Cell Trafficking	recruitment of phagocytes	0.0155		-0.606	C3AR1,CD28,GCNT1,MMP1 (includes EG:300339),SELP,VDR	6
Inflammatory Response	recruitment of phagocytes	0.0155		-0.606	C3AR1,CD28,GCNT1,MMP1 (includes EG:300339),SELP,VDR	6
Cancer	tumorigenesis	0.0158	Increased	2.267	ADAMTS10,ADAMTS9,ALCAM,ALDOC,ANK3,ANP32A,ARRDC3,ASS1,ATP1B1,BHLHE40,C15orf48,CD28,Cd59a,CDH17,CFH,DACH1,DPPA2,ELOVL7,EPHA4,EPHB2,EYA1,FABP5,GALNT3,GDPD1,GNB4,IFI44,IL24,MED7 (includes EG:171285),MFAP3L,MGP,MGST1,MMP1 (includes EG:300339),MPDZ,NUAK1,Ocln,PEX11A,PGAP1,PKIA,PLAU,PPAP2B,PTPRF,QPCT,RGS12,RORC,SDC2,SELP,SERPINE2,SLC16A3,SLC16A4,SLC40A1,ST6GALNAC3,STX3,TIAM1,TMEM176B,TPD52L1,TRIP13,TSPA…	61
Hematological System Development and Function	function of granulocytes	0.0159			C3AR1,LCP1,PLAU,SELP	4
Cellular Function and Maintenance	function of granulocytes	0.0159			C3AR1,LCP1,PLAU,SELP	4
Cancer	benign prostatic hyperplasia	0.016			MMP1 (includes EG:300339),PLAU	2
Reproductive System Disease	benign prostatic hyperplasia	0.016			MMP1 (includes EG:300339),PLAU	2
Cellular Movement	guidance of motor axons	0.016			ALCAM,EPHA4	2
Nervous System Development and Function	guidance of motor axons	0.016			ALCAM,EPHA4	2
Renal and Urological Disease	renal failure	0.0161			ATP1B1,CD28,Cd59a,PDE8A,VDR	5
Embryonic Development	morphology of embryonic cells	0.0164			SERPINE2,TMEM176B,ZEB2	3
Cell Morphology	morphology of embryonic cells	0.0164			SERPINE2,TMEM176B,ZEB2	3
Cellular Movement	guidance of axons	0.0165			ALCAM,ANK3,EPHA4,EPHB2,PTPRF	5
Nervous System Development and Function	guidance of axons	0.0165			ALCAM,ANK3,EPHA4,EPHB2,PTPRF	5
Cellular Movement	cell movement	0.0174		-0.041	ALCAM,ARRDC3,BHLHE40,C3AR1,CD28,Cd59a,CFH,CHDH,EPHB2,GAS6,GCNT1,IL24,LCP1,MGP,MMP1 (includes EG:300339),PLAU,PLTP,PPAP2B,Prl2c2 (includes others),PTPRF,QPCT,RORC,SDC2,SELP,SEMA6D,SERPINE2,SLC16A4,TIAM1,TNFRSF21,VDR,ZEB2	31
Cellular Movement	recruitment of neutrophils	0.0174		-0.672	C3AR1,CD28,GCNT1,MMP1 (includes EG:300339),SELP	5
Cell-To-Cell Signaling and Interaction	recruitment of neutrophils	0.0174		-0.672	C3AR1,CD28,GCNT1,MMP1 (includes EG:300339),SELP	5
Hematological System Development and Function	recruitment of neutrophils	0.0174		-0.672	C3AR1,CD28,GCNT1,MMP1 (includes EG:300339),SELP	5
Immune Cell Trafficking	recruitment of neutrophils	0.0174		-0.672	C3AR1,CD28,GCNT1,MMP1 (includes EG:300339),SELP	5
Inflammatory Response	recruitment of neutrophils	0.0174		-0.672	C3AR1,CD28,GCNT1,MMP1 (includes EG:300339),SELP	5
Organismal Injury and Abnormalities	fibrin clot	0.0175			PLAU,SERPINE2	2
Hematological System Development and Function	quantity of TREG cells	0.0175			CD28,FABP5	2
Tissue Morphology	quantity of TREG cells	0.0175			CD28,FABP5	2
Immunological Disease	autoimmune disease	0.0175		-0.081	ALCAM,BHLHE40,C3AR1,CD28,Cd59a,CELF2,CFH,DIP2C,EPHA4,FADS2,GLRB,GPC4,ICA1,LCP1,MED7 (includes EG:171285),MMP1 (includes EG:300339),PTPN22,RORC,SDC2,SELP,TNFRSF21,VDR	22
Organismal Survival	organismal death	0.0177		0.378	ANK3,ASPA,ATP1B1,C3AR1,CD28,Cd59a,CFH,DACH1,DPPA2,EPHB2,FADS2,GAS6,ICA1,IRAK3,ITPKB,Krt19,LCP1,LPL,MGP,PEX11A,PLAU,PTPRF,RORC,SELP,SNRPN,UOX,VDR	27
Cellular Function and Maintenance	reorganization of cytoskeleton	0.0179		0.094	EPHA4,GAS6,PLAU,PTPRF,TIAM1	5
Cell Morphology	reorganization of cytoskeleton	0.0179		0.094	EPHA4,GAS6,PLAU,PTPRF,TIAM1	5
Cellular Assembly and Organization	reorganization of cytoskeleton	0.0179		0.094	EPHA4,GAS6,PLAU,PTPRF,TIAM1	5
Humoral Immune Response	quantity of IgG2a	0.0182		-1.994	CD28,ITPKB,PTPN22,TNFRSF21	4
Protein Synthesis	quantity of IgG2a	0.0182		-1.994	CD28,ITPKB,PTPN22,TNFRSF21	4
Cardiovascular System Development and Function	angiogenesis	0.0188		0.272	ALCAM,C3AR1,Cd59a,CHD7,EPGN,EPHB2,EYA1,IL24,MGP,MMP1 (includes EG:300339),PLAU,Prl2c2 (includes others),SELP	13
Hematological System Development and Function	quantity of regulatory T lymphocytes	0.0189			CD28,FABP5,VDR	3
Tissue Morphology	quantity of regulatory T lymphocytes	0.0189			CD28,FABP5,VDR	3
Cell-To-Cell Signaling and Interaction	activation of thymocytes	0.0192			ITPKB,PTPN22	2
Hematological System Development and Function	activation of thymocytes	0.0192			ITPKB,PTPN22	2
Immune Cell Trafficking	activation of thymocytes	0.0192			ITPKB,PTPN22	2
Inflammatory Response	activation of thymocytes	0.0192			ITPKB,PTPN22	2
Hematopoiesis	activation of thymocytes	0.0192			ITPKB,PTPN22	2
Cell-To-Cell Signaling and Interaction	adhesion of gonadal cell lines	0.0192			CD28,PLAU	2
Tissue Development	adhesion of gonadal cell lines	0.0192			CD28,PLAU	2
Reproductive System Development and Function	adhesion of gonadal cell lines	0.0192			CD28,PLAU	2
Lipid Metabolism	hydrolysis of fatty acid	0.0192			FABP5,LPL	2
Small Molecule Biochemistry	hydrolysis of fatty acid	0.0192			FABP5,LPL	2
Cellular Movement	invasion of fibrosarcoma cell lines	0.0192			SDC2,TIAM1	2
Reproductive System Disease	endometriosis	0.0193			ANK3,ATP1B1,GAS6,GRAP,MGST1,MMP1 (includes EG:300339),PKIA,PPAP2B,PTPN22,SDC2	10
Developmental Disorder	Branchio-Oto-Renal syndrome	0.0194			EYA1	1
Hereditary Disorder	Branchio-Oto-Renal syndrome	0.0194			EYA1	1
Developmental Disorder	CHARGE syndrome	0.0194			CHD7	1
Ophthalmic Disease	Weill-Marchesani syndrome	0.0194			ADAMTS10	1
Developmental Disorder	Weill-Marchesani syndrome	0.0194			ADAMTS10	1
Hereditary Disorder	Weill-Marchesani syndrome	0.0194			ADAMTS10	1
Skeletal and Muscular Disorders	Weill-Marchesani syndrome	0.0194			ADAMTS10	1
Connective Tissue Disorders	Weill-Marchesani syndrome	0.0194			ADAMTS10	1
Tissue Morphology	abnormal morphology of branchial cleft	0.0194			EYA1	1
Organ Morphology	abnormal morphology of semicircular canal ampulla	0.0194			EYA1	1
Auditory and Vestibular System Development and Function	abnormal morphology of semicircular canal ampulla	0.0194			EYA1	1
Tissue Development	accumulation of osteoid	0.0194			VDR	1
Skeletal and Muscular System Development and Function	accumulation of osteoid	0.0194			VDR	1
Tissue Development	accumulation of skin cancer cell lines	0.0194			ZEB2	1
Hematological System Development and Function	accumulation of thymocytes	0.0194			EPHA4	1
Immune Cell Trafficking	accumulation of thymocytes	0.0194			EPHA4	1
Inflammatory Response	accumulation of thymocytes	0.0194			EPHA4	1
Tissue Development	accumulation of thymocytes	0.0194			EPHA4	1
Hematopoiesis	accumulation of thymocytes	0.0194			EPHA4	1
Lipid Metabolism	activation of arachidonic acid	0.0194			ACSBG1	1
Small Molecule Biochemistry	activation of arachidonic acid	0.0194			ACSBG1	1
Lipid Metabolism	activation of docosahexaenoic acid	0.0194			ACSBG1	1
Small Molecule Biochemistry	activation of docosahexaenoic acid	0.0194			ACSBG1	1
Lipid Metabolism	activation of lignoceric acid	0.0194			ACSBG1	1
Small Molecule Biochemistry	activation of lignoceric acid	0.0194			ACSBG1	1
Tissue Development	aggregation of insect cell lines	0.0194			CDH17	1
Cellular Assembly and Organization	aggregation of insect cell lines	0.0194			CDH17	1
Developmental Disorder	anotia	0.0194			EYA1	1
Auditory Disease	anotia	0.0194			EYA1	1
Cell Death	apoptosis of thymic lymphoma cells	0.0194			RORC	1
Tumor Morphology	apoptosis of thymic lymphoma cells	0.0194			RORC	1
Cell Cycle	arrest in G2/M phase transition of prostate cancer cell lines	0.0194			IL24	1
Cell Cycle	arrest in sub-G1 phase of T lymphocytes	0.0194			CD28	1
Cardiovascular Disease	atherosclerosis of coronary artery	0.0194			Cd59a	1
Dermatological Diseases and Conditions	atrichia with papular lesions	0.0194			VDR	1
Developmental Disorder	atrichia with papular lesions	0.0194			VDR	1
Gene Expression	binding of NFAT response element	0.0194			CD28	1
Cellular Assembly and Organization	binding of microparticles	0.0194			SELP	1
Cell Morphology	branching of axon branches	0.0194			EPHB2	1
Nervous System Development and Function	branching of axon branches	0.0194			EPHB2	1
Cellular Development	branching of axon branches	0.0194			EPHB2	1
Small Molecule Biochemistry	catabolism of purine base	0.0194			UOX	1
Nucleic Acid Metabolism	catabolism of purine base	0.0194			UOX	1
Cellular Movement	cell rolling of lymphoid cells	0.0194			GCNT1	1
Immune Cell Trafficking	cell rolling of lymphoid cells	0.0194			GCNT1	1
Cell Morphology	cell spreading of muscle precursor cells	0.0194			PLAU	1
Cell Morphology	cell spreading of neuroblastoma cell lines	0.0194			TIAM1	1
Developmental Disorder	citrullinemia	0.0194			ASS1	1
Hereditary Disorder	citrullinemia	0.0194			ASS1	1
Metabolic Disease	citrullinemia	0.0194			ASS1	1
Developmental Disorder	congenital generalized lipodystrophy type 2	0.0194			VDR	1
Hereditary Disorder	congenital generalized lipodystrophy type 2	0.0194			VDR	1
Embryonic Development	cytolysis of trophoblast giant cells	0.0194			Krt19	1
Cell Death	cytolysis of trophoblast giant cells	0.0194			Krt19	1
Cellular Compromise	degeneration of myofibrils	0.0194			SPEG	1
Lipid Metabolism	degradation of 1-alpha, 25-dihydroxy vitamin D3	0.0194			VDR	1
Small Molecule Biochemistry	degradation of 1-alpha, 25-dihydroxy vitamin D3	0.0194			VDR	1
Vitamin and Mineral Metabolism	degradation of 1-alpha, 25-dihydroxy vitamin D3	0.0194			VDR	1
Drug Metabolism	degradation of 1-alpha, 25-dihydroxy vitamin D3	0.0194			VDR	1
Cell-To-Cell Signaling and Interaction	detachment of gonadal cell lines	0.0194			SERPINE2	1
Tissue Development	detachment of gonadal cell lines	0.0194			SERPINE2	1
Tissue Development	development of extensor muscle	0.0194			PLAU	1
Embryonic Development	development of extensor muscle	0.0194			PLAU	1
Organ Development	development of extensor muscle	0.0194			PLAU	1
Organismal Development	development of extensor muscle	0.0194			PLAU	1
Skeletal and Muscular System Development and Function	development of extensor muscle	0.0194			PLAU	1
Tissue Development	development of pyramidal tract	0.0194			EPHA4	1
Embryonic Development	development of zygote	0.0194			ATP1B1	1
Organismal Development	development of zygote	0.0194			ATP1B1	1
Cellular Development	development of zygote	0.0194			ATP1B1	1
Organ Morphology	enlargement of heart	0.0194			SPEG	1
Cell Cycle	entry into S phase of bone cancer cell lines	0.0194			BHLHE40	1
Cell Cycle	entry into cell cycle progression of naive T lymphocytes	0.0194			CD28	1
Cell Morphology	extension of axon branches	0.0194			EPHB2	1
Nervous System Development and Function	extension of axon branches	0.0194			EPHB2	1
Cellular Assembly and Organization	extension of axon branches	0.0194			EPHB2	1
Cellular Function and Maintenance	formation of axon-like process	0.0194			TIAM1	1
Cell Morphology	formation of axon-like process	0.0194			TIAM1	1
Cellular Assembly and Organization	formation of axon-like process	0.0194			TIAM1	1
Cell-mediated Immune Response	formation of central supramolecular activation cluster	0.0194			CD28	1
Cellular Assembly and Organization	formation of central supramolecular activation cluster	0.0194			CD28	1
Connective Tissue Development and Function	fragility of bone	0.0194			VDR	1
Skeletal and Muscular System Development and Function	fragility of bone	0.0194			VDR	1
Cell-mediated Immune Response	frequency of TREG cells	0.0194			CD28	1
Auditory and Vestibular System Development and Function	function of vestibular organ	0.0194			EPHB2	1
Organ Development	function of vestibular organ	0.0194			EPHB2	1
Hematological System Development and Function	granulopoiesis of bone marrow	0.0194			SELP	1
Tissue Development	granulopoiesis of bone marrow	0.0194			SELP	1
Lymphoid Tissue Structure and Development	granulopoiesis of bone marrow	0.0194			SELP	1
Hematopoiesis	granulopoiesis of bone marrow	0.0194			SELP	1
Hematological System Development and Function	granulopoiesis of spleen	0.0194			SELP	1
Tissue Development	granulopoiesis of spleen	0.0194			SELP	1
Embryonic Development	granulopoiesis of spleen	0.0194			SELP	1
Organ Development	granulopoiesis of spleen	0.0194			SELP	1
Organismal Development	granulopoiesis of spleen	0.0194			SELP	1
Lymphoid Tissue Structure and Development	granulopoiesis of spleen	0.0194			SELP	1
Hematopoiesis	granulopoiesis of spleen	0.0194			SELP	1
Cardiovascular System Development and Function	healing of heart	0.0194			PLAU	1
Organismal Functions	healing of heart	0.0194			PLAU	1
Immunological Disease	hereditary hyperekplexia	0.0194			GLRB	1
Neurological Disease	hereditary hyperekplexia	0.0194			GLRB	1
Ophthalmic Disease	hereditary hyperferritinemia cataract syndrome	0.0194			SLC40A1	1
Lymphoid Tissue Structure and Development	homeostasis of lymphatic fluid	0.0194			EPHB2	1
Cancer	hyperplasia of parathyroid gland	0.0194			VDR	1
Endocrine System Disorders	hyperplasia of parathyroid gland	0.0194			VDR	1
Cellular Function and Maintenance	influx of K+	0.0194			SLC9A7	1
Molecular Transport	influx of K+	0.0194			SLC9A7	1
Inflammatory Response	initiation of immune response	0.0194			CD28	1
Cardiovascular Disease	injury of carotid artery	0.0194			PLAU	1
Cellular Compromise	injury of neuroblastoma cell lines	0.0194			CFH	1
Skeletal and Muscular Disorders	invasion of growth plate	0.0194			VDR	1
Hereditary Disorder	lipoprotein lipase deficiency	0.0194			LPL	1
Metabolic Disease	lipoprotein lipase deficiency	0.0194			LPL	1
Cell Death	loss of B lymphocytes	0.0194			LCP1	1
Organ Morphology	mass of mammary gland	0.0194			VDR	1
Organismal Development	mass of mammary gland	0.0194			VDR	1
Reproductive System Development and Function	mass of mammary gland	0.0194			VDR	1
Tissue Development	maturation of epithelial tissue	0.0194			EPHA4	1
Small Molecule Biochemistry	metabolism of N-(L-arginino)succinic acid	0.0194			ASS1	1
Amino Acid Metabolism	metabolism of N-(L-arginino)succinic acid	0.0194			ASS1	1
Small Molecule Biochemistry	metabolism of N-acetylmannosamine	0.0194			RENBP	1
Carbohydrate Metabolism	metabolism of N-acetylmannosamine	0.0194			RENBP	1
Small Molecule Biochemistry	metabolism of acetate	0.0194			ASPA	1
Tissue Development	mineralization of membrane bone	0.0194			VDR	1
Connective Tissue Development and Function	mineralization of membrane bone	0.0194			VDR	1
Embryonic Development	mineralization of membrane bone	0.0194			VDR	1
Organ Development	mineralization of membrane bone	0.0194			VDR	1
Organismal Development	mineralization of membrane bone	0.0194			VDR	1
Skeletal and Muscular System Development and Function	mineralization of membrane bone	0.0194			VDR	1
Cardiovascular System Development and Function	morphology of neovasculature	0.0194			PLAU	1
Organismal Development	neovascularization of leg	0.0194			CD28	1
Cardiovascular System Development and Function	neovascularization of leg	0.0194			CD28	1
Cardiovascular Disease	occlusion of aorta	0.0194			LPL	1
Tissue Development	outgrowth of mammary duct	0.0194			VDR	1
Organismal Development	outgrowth of mammary duct	0.0194			VDR	1
Reproductive System Development and Function	outgrowth of mammary duct	0.0194			VDR	1
Cellular Function and Maintenance	penetration of microtubules	0.0194			TIAM1	1
Cellular Assembly and Organization	penetration of microtubules	0.0194			TIAM1	1
Hematological System Development and Function	proliferation of naive helper T cells	0.0194			CD28	1
Cellular Development	proliferation of naive helper T cells	0.0194			CD28	1
Cellular Growth and Proliferation	proliferation of naive helper T cells	0.0194			CD28	1
Cellular Development	proliferation of thymic lymphoma cells	0.0194			RORC	1
Cellular Growth and Proliferation	proliferation of thymic lymphoma cells	0.0194			RORC	1
Tumor Morphology	proliferation of thymic lymphoma cells	0.0194			RORC	1
Molecular Transport	quantity of acetate	0.0194			ASPA	1
Cell-To-Cell Signaling and Interaction	quantity of excitatory synapses	0.0194			PTPRF	1
Tissue Development	quantity of excitatory synapses	0.0194			PTPRF	1
Nervous System Development and Function	quantity of excitatory synapses	0.0194			PTPRF	1
Cellular Assembly and Organization	quantity of excitatory synapses	0.0194			PTPRF	1
Small Molecule Biochemistry	quantity of heparin	0.0194			PLAU	1
Molecular Transport	quantity of heparin	0.0194			PLAU	1
Drug Metabolism	quantity of heparin	0.0194			PLAU	1
Carbohydrate Metabolism	quantity of heparin	0.0194			PLAU	1
Tissue Morphology	quantity of keratinocyte stem cells	0.0194			VDR	1
Hair and Skin Development and Function	quantity of keratinocyte stem cells	0.0194			VDR	1
Cardiovascular Disease	rarefaction of vasculature	0.0194			PLAU	1
Infectious Disease	reactivation of human herpesvirus 4 strain B95-8	0.0194			ZEB2	1
Dermatological Diseases and Conditions	recessive epidermolysis bullosa dystrophica	0.0194			MMP1 (includes EG:300339)	1
Developmental Disorder	recessive epidermolysis bullosa dystrophica	0.0194			MMP1 (includes EG:300339)	1
Hereditary Disorder	recessive epidermolysis bullosa dystrophica	0.0194			MMP1 (includes EG:300339)	1
Connective Tissue Disorders	recessive epidermolysis bullosa dystrophica	0.0194			MMP1 (includes EG:300339)	1
Cell-To-Cell Signaling and Interaction	recognition of chronic lymphocytic leukemia B cells	0.0194			CD28	1
Cell-To-Cell Signaling and Interaction	recognition of mantle cell lymphoma cells	0.0194			CD28	1
Skeletal and Muscular System Development and Function	ruffling of smooth muscle cells	0.0194			PLAU	1
Cell Morphology	ruffling of smooth muscle cells	0.0194			PLAU	1
Tissue Morphology	size of maxillary shelf	0.0194			EYA1	1
Embryonic Development	size of maxillary shelf	0.0194			EYA1	1
Organ Morphology	size of thymus cortex	0.0194			EPHA4	1
Lymphoid Tissue Structure and Development	size of thymus cortex	0.0194			EPHA4	1
Cell Death	survival of eye cell lines	0.0194			MGST1	1
Cell Death	survival of pancreatic cancer cells	0.0194			GALNT3	1
Tumor Morphology	survival of pancreatic cancer cells	0.0194			GALNT3	1
Cell-To-Cell Signaling and Interaction	termination of immune response of T lymphocytes	0.0194			CD28	1
Inflammatory Response	termination of immune response of T lymphocytes	0.0194			CD28	1
Organ Morphology	thickness of femur	0.0194			Ocln	1
Skeletal and Muscular System Development and Function	thickness of femur	0.0194			Ocln	1
Hematological Disease	thrombosis of vein	0.0194			GAS6	1
Cardiovascular Disease	thrombosis of vein	0.0194			GAS6	1
Skeletal and Muscular System Development and Function	transdifferentiation of smooth muscle cells	0.0194			MGP	1
Cellular Development	transdifferentiation of smooth muscle cells	0.0194			MGP	1
Developmental Disorder	type 2 vitamin d-dependent rickets	0.0194			VDR	1
Metabolic Disease	type 2 vitamin d-dependent rickets	0.0194			VDR	1
Nutritional Disease	type 2 vitamin d-dependent rickets	0.0194			VDR	1
Skeletal and Muscular Disorders	type 2 vitamin d-dependent rickets	0.0194			VDR	1
Connective Tissue Disorders	type 2 vitamin d-dependent rickets	0.0194			VDR	1
Molecular Transport	uptake of lipoprotein	0.0194			LPL	1
Protein Trafficking	uptake of lipoprotein	0.0194			LPL	1
Hematological System Development and Function	uptake of thymocytes	0.0194			GAS6	1
Cellular Function and Maintenance	uptake of thymocytes	0.0194			GAS6	1
Cell-mediated Immune Response	uptake of thymocytes	0.0194			GAS6	1
Lymphoid Tissue Structure and Development	uptake of thymocytes	0.0194			GAS6	1
Cellular Development	uptake of thymocytes	0.0194			GAS6	1
Hematopoiesis	uptake of thymocytes	0.0194			GAS6	1
Tissue Morphology	vasodilation of aortic root	0.0194			PLAU	1
Organismal Development	vasodilation of aortic root	0.0194			PLAU	1
Cardiovascular System Development and Function	vasodilation of aortic root	0.0194			PLAU	1
Nutritional Disease	vitamin D deficiency	0.0194			VDR	1
Neurological Disease	vitreoretinopathy with phalangeal epiphyseal dysplasia	0.0194			EYA1	1
Ophthalmic Disease	vitreoretinopathy with phalangeal epiphyseal dysplasia	0.0194			EYA1	1
Developmental Disorder	vitreoretinopathy with phalangeal epiphyseal dysplasia	0.0194			EYA1	1
Hereditary Disorder	vitreoretinopathy with phalangeal epiphyseal dysplasia	0.0194			EYA1	1
Skeletal and Muscular Disorders	vitreoretinopathy with phalangeal epiphyseal dysplasia	0.0194			EYA1	1
Connective Tissue Disorders	vitreoretinopathy with phalangeal epiphyseal dysplasia	0.0194			EYA1	1
Nervous System Development and Function	reflex	0.02			EPHA4,GLRB,PLAU,SELP	4
Hematological System Development and Function	quantity of myeloid cells	0.0204		1.588	C3AR1,Cd59a,CFH,GCNT1,IRAK3,SELP,SLC20A1,VDR	8
Tissue Morphology	quantity of myeloid cells	0.0204		1.588	C3AR1,Cd59a,CFH,GCNT1,IRAK3,SELP,SLC20A1,VDR	8
Cell Morphology	collapse of growth cone	0.0207			EPHA4,EPHB2,SEMA6D	3
Cellular Compromise	collapse of growth cone	0.0207			EPHA4,EPHB2,SEMA6D	3
Organ Morphology	abnormal morphology of vestibule	0.0208			EPHB2,EYA1	2
Auditory and Vestibular System Development and Function	abnormal morphology of vestibule	0.0208			EPHB2,EYA1	2
Tissue Morphology	degradation of extracellular matrix	0.0208			MMP1 (includes EG:300339),PLAU	2
Dermatological Diseases and Conditions	formation of ulcer	0.0208			FADS2,VDR	2
Organismal Injury and Abnormalities	formation of ulcer	0.0208			FADS2,VDR	2
Gastrointestinal Disease	formation of ulcer	0.0208			FADS2,VDR	2
Connective Tissue Development and Function	mineralization of osteoblasts	0.0208			MGP,SLC20A1	2
Skeletal and Muscular System Development and Function	mineralization of osteoblasts	0.0208			MGP,SLC20A1	2
Cell Morphology	mineralization of osteoblasts	0.0208			MGP,SLC20A1	2
Hematological System Development and Function	quantity of Th1 cells	0.0208			CD28,SELP	2
Tissue Morphology	quantity of Th1 cells	0.0208			CD28,SELP	2
Digestive System Development and Function	morphology of digestive system	0.0209			DACH1,EPHB2,FADS2,IRAK3,ITPKB,LPL,Ocln,PEX11A,PLAU,RORC,SLC20A1,VDR	12
Cardiovascular Disease	arteriosclerosis	0.021		0.454	Cd59a,FABP5,LPL,MGP,PDE8A,PLAU,PLTP,SELP,VDR	9
Organismal Development	morphology of body region	0.0213			ASPA,DSE,EPHB2,EYA1,GALNT3,ITPKB,Ocln,OGN,PLAU,PLTP,PTPRF,RENBP,VDR	13
Cell Morphology	polarization of lymphocytes	0.0216			CD28,RORC,TIAM1	3
Cancer	ovarian cancer	0.0217			ALCAM,CFH,DACH1,DPPA2,MGP,MMP1 (includes EG:300339),PGAP1,PLAU,SLC16A3,TMEM176B	10
Reproductive System Disease	ovarian cancer	0.0217			ALCAM,CFH,DACH1,DPPA2,MGP,MMP1 (includes EG:300339),PGAP1,PLAU,SLC16A3,TMEM176B	10
Endocrine System Disorders	ovarian cancer	0.0217			ALCAM,CFH,DACH1,DPPA2,MGP,MMP1 (includes EG:300339),PGAP1,PLAU,SLC16A3,TMEM176B	10
Cancer	growth of tumor	0.022		0.866	EPHB2,IL24,MED7 (includes EG:171285),NUAK1,PLAU,SELP,SLC16A3,TIAM1	8
Tissue Development	morphology of eye	0.0224			ASPA,EPHB2,OGN,PLAU,PLTP,PTPRF,RENBP	7
Organ Morphology	morphology of eye	0.0224			ASPA,EPHB2,OGN,PLAU,PLTP,PTPRF,RENBP	7
Embryonic Development	morphology of eye	0.0224			ASPA,EPHB2,OGN,PLAU,PLTP,PTPRF,RENBP	7
Organ Development	morphology of eye	0.0224			ASPA,EPHB2,OGN,PLAU,PLTP,PTPRF,RENBP	7
Organismal Development	morphology of eye	0.0224			ASPA,EPHB2,OGN,PLAU,PLTP,PTPRF,RENBP	7
Visual System Development and Function	morphology of eye	0.0224			ASPA,EPHB2,OGN,PLAU,PLTP,PTPRF,RENBP	7
Hematological System Development and Function	quantity of double-positive thymocyte	0.0225		0.856	BHLHE40,Cd59a,ITPKB,RORC	4
Tissue Morphology	quantity of double-positive thymocyte	0.0225		0.856	BHLHE40,Cd59a,ITPKB,RORC	4
Hematopoiesis	quantity of double-positive thymocyte	0.0225		0.856	BHLHE40,Cd59a,ITPKB,RORC	4
Organ Morphology	morphology of testis	0.0227			ACSBG1,GALNT3,Ocln,PLTP,SERPINE2,SPO11 (includes EG:23626),VDR	7
Reproductive System Development and Function	morphology of testis	0.0227			ACSBG1,GALNT3,Ocln,PLTP,SERPINE2,SPO11 (includes EG:23626),VDR	7
Cellular Development	proliferation of prostate cancer cell lines	0.0233		0.615	DACH1,ELOVL7,FABP5,IL24,LCP1,VDR	6
Cellular Growth and Proliferation	proliferation of prostate cancer cell lines	0.0233		0.615	DACH1,ELOVL7,FABP5,IL24,LCP1,VDR	6
Cancer	cancer	0.024	Increased	2.598	ADAMTS10,ADAMTS9,ALCAM,ALDOC,ANK3,ASS1,ATP1B1,BHLHE40,C15orf48,CD28,CDH17,CFH,DACH1,DPPA2,ELOVL7,EPHA4,EPHB2,EYA1,FABP5,GALNT3,GDPD1,IFI44,IL24,MFAP3L,MGP,MGST1,MMP1 (includes EG:300339),MPDZ,NUAK1,PEX11A,PGAP1,PKIA,PLAU,PPAP2B,PTPRF,QPCT,RGS12,RORC,SDC2,SELP,SERPINE2,SLC16A3,SLC16A4,SLC40A1,ST6GALNAC3,STX3,TIAM1,TMEM176B,TPD52L1,TRIP13,TSPAN15,VDR,ZEB2,ZHX2	54
Cell Death	apoptosis of kidney cancer cell lines	0.0244			IL24,PRODH	2
Hematological Disease	hypercalcemia	0.0244			GALNT3,VDR	2
Endocrine System Disorders	hypercalcemia	0.0244			GALNT3,VDR	2
Cellular Movement	migration of skin cell lines	0.0244			ALCAM,PLAU	2
Hair and Skin Development and Function	migration of skin cell lines	0.0244			ALCAM,PLAU	2
Reproductive System Disease	rectal prolapse	0.0244			PLAU,VDR	2
Skeletal and Muscular Disorders	rectal prolapse	0.0244			PLAU,VDR	2
Gastrointestinal Disease	rectal prolapse	0.0244			PLAU,VDR	2
Renal and Urological Disease	urolithiasis	0.0244			UOX,VDR	2
Cell-To-Cell Signaling and Interaction	adhesion of leukemia cell lines	0.0245			CD28,PLAU,SELP	3
Tissue Development	adhesion of leukemia cell lines	0.0245			CD28,PLAU,SELP	3
Embryonic Development	development of head	0.0256			ASPA,CHD7,EPHB2,EYA1,OGN,PGAP1,PLAU,PLTP,PTPRF,RENBP,SHROOM2	11
Organismal Development	development of head	0.0256			ASPA,CHD7,EPHB2,EYA1,OGN,PGAP1,PLAU,PLTP,PTPRF,RENBP,SHROOM2	11
Hematological System Development and Function	accumulation of leukocytes	0.0261		1.423	CD28,EPHA4,PLAU,RORC,SELP,TNFRSF21	6
Immune Cell Trafficking	accumulation of leukocytes	0.0261		1.423	CD28,EPHA4,PLAU,RORC,SELP,TNFRSF21	6
Inflammatory Response	accumulation of leukocytes	0.0261		1.423	CD28,EPHA4,PLAU,RORC,SELP,TNFRSF21	6
Tissue Development	accumulation of leukocytes	0.0261		1.423	CD28,EPHA4,PLAU,RORC,SELP,TNFRSF21	6
Organ Morphology	contraction of cardiomyocytes	0.0263			ANK3,VDR	2
Skeletal and Muscular System Development and Function	contraction of cardiomyocytes	0.0263			ANK3,VDR	2
Cardiovascular System Development and Function	contraction of cardiomyocytes	0.0263			ANK3,VDR	2
Cell Morphology	contraction of cardiomyocytes	0.0263			ANK3,VDR	2
Cell-To-Cell Signaling and Interaction	electrical resistance of cells	0.0263			MPDZ,TIAM1	2
Tissue Development	electrical resistance of cells	0.0263			MPDZ,TIAM1	2
Cell Morphology	electrical resistance of cells	0.0263			MPDZ,TIAM1	2
Cardiovascular System Development and Function	fractional shortening of heart	0.0263			LPL,SPEG	2
Organ Morphology	mass of thymus gland	0.0263			RORC,VDR	2
Organ Morphology	ulceration of skin	0.0263			FADS2,SELP	2
Tissue Development	abnormal morphology of femur	0.0265			GALNT3,Ocln,VDR	3
Organ Morphology	abnormal morphology of femur	0.0265			GALNT3,Ocln,VDR	3
Connective Tissue Development and Function	abnormal morphology of femur	0.0265			GALNT3,Ocln,VDR	3
Embryonic Development	abnormal morphology of femur	0.0265			GALNT3,Ocln,VDR	3
Organ Development	abnormal morphology of femur	0.0265			GALNT3,Ocln,VDR	3
Organismal Development	abnormal morphology of femur	0.0265			GALNT3,Ocln,VDR	3
Skeletal and Muscular System Development and Function	abnormal morphology of femur	0.0265			GALNT3,Ocln,VDR	3
Tissue Development	development of nerves	0.0265			CHD7,EPHA4,EPHB2	3
Nervous System Development and Function	development of nerves	0.0265			CHD7,EPHA4,EPHB2	3
Cell-To-Cell Signaling and Interaction	binding of tumor cell lines	0.0271		-1.495	ALCAM,GAS6,LPL,PLAU,SELP	5
Cell Morphology	morphology of cells	0.0274			ACSBG1,BHLHE40,C3AR1,CD28,EPHB2,FADS2,GALNT3,GCNT1,Gp49a/Lilrb4,ITPKB,Ocln,PEX11A,PTPN22,PTPRF,SDC2,SELP,SERPINE2,SLC6A15,SPO11 (includes EG:23626),TIAM1,TMEM176B,VDR,ZEB2,ZHX2	24
Gene Expression	binding of interferon-gamma activated sequence	0.0282			CD28,PLAU	2
Immunological Disease	graft-vs-host disease	0.0282			CD28,Gp49a/Lilrb4	2
Developmental Disorder	hypogonadism	0.0282			CHD7,VDR	2
Reproductive System Disease	hypogonadism	0.0282			CHD7,VDR	2
Endocrine System Disorders	hypogonadism	0.0282			CHD7,VDR	2
Protein Synthesis	quantity of alkaline phosphatase in blood	0.0282			GALNT3,VDR	2
Cardiovascular Disease	vascular disease	0.0284		-0.185	CD28,Cd59a,EYA1,FABP5,GAS6,LPL,MGP,PDE8A,PLAU,PLTP,SELP,SERPINE2,VDR	13
Organ Morphology	morphology of gland	0.0289			C3AR1,DACH1,EYA1,Ocln,PLAU,PTPRF,SERPINE2,VDR	8
Post-Translational Modification	O-glycosylation of peptide	0.0289			GALNT3	1
Developmental Disorder	Simpson-Golabi-Behmel syndrome	0.0289			GPC4	1
Hereditary Disorder	Simpson-Golabi-Behmel syndrome	0.0289			GPC4	1
Skeletal and Muscular Disorders	Simpson-Golabi-Behmel syndrome	0.0289			GPC4	1
Endocrine System Disorders	Simpson-Golabi-Behmel syndrome	0.0289			GPC4	1
Tissue Development	abnormal morphology of ischium	0.0289			EYA1	1
Organ Morphology	abnormal morphology of ischium	0.0289			EYA1	1
Connective Tissue Development and Function	abnormal morphology of ischium	0.0289			EYA1	1
Embryonic Development	abnormal morphology of ischium	0.0289			EYA1	1
Organ Development	abnormal morphology of ischium	0.0289			EYA1	1
Organismal Development	abnormal morphology of ischium	0.0289			EYA1	1
Skeletal and Muscular System Development and Function	abnormal morphology of ischium	0.0289			EYA1	1
Cell Morphology	abnormal morphology of vestibular dark cells	0.0289			EPHB2	1
Tissue Morphology	abnormal morphology of vestibulocochlear nerve	0.0289			EYA1	1
Nervous System Development and Function	abnormal morphology of vestibulocochlear nerve	0.0289			EYA1	1
Energy Production	accumulation of pyruvic acid	0.0289			FBP2	1
Cell-To-Cell Signaling and Interaction	activation of antigen-specific T cells	0.0289			CD28	1
Hematological System Development and Function	activation of antigen-specific T cells	0.0289			CD28	1
Immune Cell Trafficking	activation of antigen-specific T cells	0.0289			CD28	1
Inflammatory Response	activation of antigen-specific T cells	0.0289			CD28	1
Cell-To-Cell Signaling and Interaction	activation of breast cancer cell lines	0.0289			MMP1 (includes EG:300339)	1
Cell-To-Cell Signaling and Interaction	activation of colon cancer cell lines	0.0289			NUAK1	1
Cell-To-Cell Signaling and Interaction	adhesion of lymphoblastoid cell lines	0.0289			CD28	1
Tissue Development	adhesion of lymphoblastoid cell lines	0.0289			CD28	1
Cell-To-Cell Signaling and Interaction	adhesion of muscle precursor cells	0.0289			PLAU	1
Tissue Development	adhesion of muscle precursor cells	0.0289			PLAU	1
Skeletal and Muscular System Development and Function	adhesion of muscle precursor cells	0.0289			PLAU	1
Cell-To-Cell Signaling and Interaction	adhesion of retinal cells	0.0289			ALCAM	1
Tissue Development	adhesion of retinal cells	0.0289			ALCAM	1
Organismal Development	angiogenesis of neovessel	0.0289			IL24	1
Cardiovascular System Development and Function	angiogenesis of neovessel	0.0289			IL24	1
Cell Cycle	arrest in G2/M phase transition of brain cancer cell lines	0.0289			PLAU	1
Organismal Injury and Abnormalities	atrophy of motor neurons	0.0289			SERPINE2	1
Cellular Compromise	atrophy of motor neurons	0.0289			SERPINE2	1
Gene Expression	binding of CREB/ATF binding site	0.0289			CD28	1
Gene Expression	binding of EBS/AP1 response element	0.0289			CD28	1
Cell-To-Cell Signaling and Interaction	binding of adenocarcinoma cells	0.0289			SELP	1
Cell-To-Cell Signaling and Interaction	binding of focal adhesions	0.0289			PLAU	1
Tissue Development	binding of focal adhesions	0.0289			PLAU	1
Cellular Assembly and Organization	binding of focal adhesions	0.0289			PLAU	1
Lipid Metabolism	breakdown of fatty acid	0.0289			LPL	1
Small Molecule Biochemistry	breakdown of fatty acid	0.0289			LPL	1
Cardiovascular Disease	calcification of aortic valve	0.0289			MGP	1
Cellular Movement	cell movement of pro-B lymphocytes	0.0289			LCP1	1
Hematological System Development and Function	cell movement of pro-B lymphocytes	0.0289			LCP1	1
Immune Cell Trafficking	cell movement of pro-B lymphocytes	0.0289			LCP1	1
Humoral Immune Response	cell movement of pro-B lymphocytes	0.0289			LCP1	1
Hematopoiesis	cell movement of pro-B lymphocytes	0.0289			LCP1	1
Cellular Movement	cell rolling of peripheral blood leukocytes	0.0289			SELP	1
Hematological System Development and Function	cell rolling of peripheral blood leukocytes	0.0289			SELP	1
Immune Cell Trafficking	cell rolling of peripheral blood leukocytes	0.0289			SELP	1
Cellular Movement	cell rolling of red blood cells	0.0289			SELP	1
Hematological System Development and Function	cell rolling of red blood cells	0.0289			SELP	1
Cardiovascular Disease	chylomicronemia	0.0289			LPL	1
Metabolic Disease	chylomicronemia	0.0289			LPL	1
Cellular Development	colony formation of carcinoma cells	0.0289			IL24	1
Cellular Growth and Proliferation	colony formation of carcinoma cells	0.0289			IL24	1
Tumor Morphology	colony formation of carcinoma cells	0.0289			IL24	1
Tissue Morphology	contraction of myocardium	0.0289			MMP1 (includes EG:300339)	1
Organ Morphology	contraction of myocardium	0.0289			MMP1 (includes EG:300339)	1
Skeletal and Muscular System Development and Function	contraction of myocardium	0.0289			MMP1 (includes EG:300339)	1
Cardiovascular System Development and Function	contraction of myocardium	0.0289			MMP1 (includes EG:300339)	1
Cell Death	cytotoxicity of splenocytes	0.0289			PLTP	1
Organismal Injury and Abnormalities	degradation of fibrin clot	0.0289			PLAU	1
Skeletal and Muscular System Development and Function	delay in toe-spreading reflex of hindlimb	0.0289			PLAU	1
Nervous System Development and Function	delay in toe-spreading reflex of hindlimb	0.0289			PLAU	1
Cell-To-Cell Signaling and Interaction	deposition of fibronectin matrix	0.0289			SDC2	1
Tissue Development	deposition of fibronectin matrix	0.0289			SDC2	1
Cellular Assembly and Organization	deposition of fibronectin matrix	0.0289			SDC2	1
Tissue Development	development of enamel	0.0289			PLAU	1
Embryonic Development	development of enamel	0.0289			PLAU	1
Organ Development	development of enamel	0.0289			PLAU	1
Organismal Development	development of enamel	0.0289			PLAU	1
Digestive System Development and Function	development of enamel	0.0289			PLAU	1
Tissue Development	development of motor axons	0.0289			EPHA4	1
Cellular Function and Maintenance	development of motor axons	0.0289			EPHA4	1
Cell Morphology	development of motor axons	0.0289			EPHA4	1
Nervous System Development and Function	development of motor axons	0.0289			EPHA4	1
Cellular Assembly and Organization	development of motor axons	0.0289			EPHA4	1
Cellular Development	development of motor axons	0.0289			EPHA4	1
Cellular Development	differentiation of osteochondrogenic precursors	0.0289			MGP	1
Organ Morphology	dilation of right ventricle	0.0289			SPEG	1
Cardiovascular System Development and Function	dilation of right ventricle	0.0289			SPEG	1
Lipid Metabolism	elongation of very long chain fatty acid	0.0289			ELOVL7	1
Small Molecule Biochemistry	elongation of very long chain fatty acid	0.0289			ELOVL7	1
Hematological System Development and Function	engagement of leukocytes	0.0289			SELP	1
Cellular Function and Maintenance	engagement of leukocytes	0.0289			SELP	1
Hematological System Development and Function	expansion of leukocyte cell lines	0.0289			CD28	1
Cellular Development	expansion of leukocyte cell lines	0.0289			CD28	1
Cellular Growth and Proliferation	expansion of leukocyte cell lines	0.0289			CD28	1
Hematological System Development and Function	expansion of macrophages	0.0289			MED7 (includes EG:171285)	1
Inflammatory Response	expansion of macrophages	0.0289			MED7 (includes EG:171285)	1
Antigen Presentation	expansion of macrophages	0.0289			MED7 (includes EG:171285)	1
Cellular Development	expansion of macrophages	0.0289			MED7 (includes EG:171285)	1
Cellular Growth and Proliferation	expansion of macrophages	0.0289			MED7 (includes EG:171285)	1
Organ Development	formation of vaginal plug	0.0289			SERPINE2	1
Skeletal and Muscular System Development and Function	fusion of middle ear ossicle	0.0289			EYA1	1
Tissue Development	growth of skeleton	0.0289			Nppb	1
Connective Tissue Development and Function	growth of skeleton	0.0289			Nppb	1
Embryonic Development	growth of skeleton	0.0289			Nppb	1
Organ Development	growth of skeleton	0.0289			Nppb	1
Organismal Development	growth of skeleton	0.0289			Nppb	1
Skeletal and Muscular System Development and Function	growth of skeleton	0.0289			Nppb	1
Hematological Disease	hemoglobinemia	0.0289			Cd59a	1
Inflammatory Disease	hereditary arthro-ophthalmopathy	0.0289			EYA1	1
Ophthalmic Disease	hereditary arthro-ophthalmopathy	0.0289			EYA1	1
Developmental Disorder	hereditary arthro-ophthalmopathy	0.0289			EYA1	1
Skeletal and Muscular Disorders	hereditary arthro-ophthalmopathy	0.0289			EYA1	1
Connective Tissue Disorders	hereditary arthro-ophthalmopathy	0.0289			EYA1	1
Organismal Injury and Abnormalities	hyperphosphatemic familial tumoral calcinosis	0.0289			GALNT3	1
Developmental Disorder	hyperphosphatemic familial tumoral calcinosis	0.0289			GALNT3	1
Connective Tissue Disorders	hyperphosphatemic familial tumoral calcinosis	0.0289			GALNT3	1
Developmental Disorder	hypoplasia of thyroid gland	0.0289			EYA1	1
Endocrine System Disorders	hypoplasia of thyroid gland	0.0289			EYA1	1
Cell-To-Cell Signaling and Interaction	induction of blast cells	0.0289			IL24	1
Cellular Growth and Proliferation	induction of blast cells	0.0289			IL24	1
Cell-To-Cell Signaling and Interaction	induction of lymphoma cell lines	0.0289			IL24	1
Cellular Growth and Proliferation	induction of lymphoma cell lines	0.0289			IL24	1
Cell-To-Cell Signaling and Interaction	inflammation of epithelial cells	0.0289			Ocln	1
Inflammatory Response	inflammation of epithelial cells	0.0289			Ocln	1
Skeletal and Muscular Disorders	injury of joint	0.0289			C3AR1	1
Cellular Movement	invasion of myeloma cell lines	0.0289			NUAK1	1
Tissue Morphology	lack of first branchial arch	0.0289			ZEB2	1
Embryonic Development	lack of first branchial arch	0.0289			ZEB2	1
Organ Morphology	lack of inner ear	0.0289			EYA1	1
Auditory and Vestibular System Development and Function	lack of inner ear	0.0289			EYA1	1
Organismal Injury and Abnormalities	lesioning of elastic tissue	0.0289			PLAU	1
Connective Tissue Disorders	lesioning of elastic tissue	0.0289			PLAU	1
Inflammatory Response	membranoproliferative glomerulonephritis	0.0289			CFH	1
Inflammatory Disease	membranoproliferative glomerulonephritis	0.0289			CFH	1
Renal and Urological Disease	membranoproliferative glomerulonephritis	0.0289			CFH	1
Immunological Disease	membranoproliferative glomerulonephritis	0.0289			CFH	1
Cellular Movement	mingling of cells	0.0289			EPHB2	1
Cell Morphology	morphology of prostate cell lines	0.0289			GALNT3	1
Cell Death	necrosis of colon	0.0289			RORC	1
Cell Death	necrosis of renal glomerulus	0.0289			PLAU	1
Neurological Disease	nonexudative age-related macular degeneration	0.0289			CFH	1
Ophthalmic Disease	nonexudative age-related macular degeneration	0.0289			CFH	1
Organismal Injury and Abnormalities	perivascular fibrosis of heart	0.0289			LPL	1
Cardiovascular Disease	perivascular fibrosis of heart	0.0289			LPL	1
Cellular Function and Maintenance	permeability of microvascular endothelial cells	0.0289			PLAU	1
Cardiovascular System Development and Function	permeability of microvascular endothelial cells	0.0289			PLAU	1
Cell Morphology	permeability of microvascular endothelial cells	0.0289			PLAU	1
Hereditary Disorder	persistent mullerian duct syndrome	0.0289			VDR	1
Reproductive System Disease	persistent mullerian duct syndrome	0.0289			VDR	1
Cardiovascular System Development and Function	pressure of right ventricle	0.0289			PLAU	1
Reproductive System Disease	preterm premature rupture of the membranes	0.0289			MMP1 (includes EG:300339)	1
Infectious Disease	quantity of Hepatitis C virus	0.0289			PLAU	1
Hematological System Development and Function	quantity of central memory T lymphocyte	0.0289			CD28	1
Tissue Morphology	quantity of central memory T lymphocyte	0.0289			CD28	1
Tissue Morphology	quantity of labyrinthine trophoblast cells	0.0289			Krt19	1
Embryonic Development	quantity of labyrinthine trophoblast cells	0.0289			Krt19	1
Cellular Development	quantity of labyrinthine trophoblast cells	0.0289			Krt19	1
Cellular Growth and Proliferation	quantity of labyrinthine trophoblast cells	0.0289			Krt19	1
Infectious Disease	replication of human herpesvirus 4	0.0289			ZEB2	1
Hematological Disease	severe hypertriglyceridemia	0.0289			LPL	1
Cardiovascular Disease	severe hypertriglyceridemia	0.0289			LPL	1
Metabolic Disease	severe hypertriglyceridemia	0.0289			LPL	1
Organ Morphology	size of glomerular crescent	0.0289			PLAU	1
Renal and Urological System Development and Function	size of glomerular crescent	0.0289			PLAU	1
Renal and Urological Disease	size of glomerular crescent	0.0289			PLAU	1
Tissue Morphology	size of palatine processes	0.0289			EYA1	1
Embryonic Development	size of palatine processes	0.0289			EYA1	1
Organ Morphology	size of parathyroid gland	0.0289			VDR	1
Endocrine System Development and Function	size of parathyroid gland	0.0289			VDR	1
Cell Death	survival of prostate cell lines	0.0289			VDR	1
Tissue Development	synthesis of chondroitin sulfate B	0.0289			DSE	1
Connective Tissue Development and Function	synthesis of chondroitin sulfate B	0.0289			DSE	1
Skeletal and Muscular System Development and Function	synthesis of chondroitin sulfate B	0.0289			DSE	1
Small Molecule Biochemistry	synthesis of chondroitin sulfate B	0.0289			DSE	1
Carbohydrate Metabolism	synthesis of chondroitin sulfate B	0.0289			DSE	1
Cancer	transformation of prostate cell lines	0.0289			VDR	1
Cellular Movement	transmigration of hematopoietic progenitor cells	0.0289			CD28	1
Hematological System Development and Function	transmigration of hematopoietic progenitor cells	0.0289			CD28	1
Small Molecule Biochemistry	transport of myo-inositol	0.0289			PGAP1	1
Molecular Transport	transport of myo-inositol	0.0289			PGAP1	1
Carbohydrate Metabolism	transport of myo-inositol	0.0289			PGAP1	1
Small Molecule Biochemistry	transport of vitamin B12	0.0289			TCN2	1
Molecular Transport	transport of vitamin B12	0.0289			TCN2	1
Drug Metabolism	transport of vitamin B12	0.0289			TCN2	1
Inflammatory Disease	vasculitis of kidney	0.0289			CD28	1
Cardiovascular Disease	vasculitis of kidney	0.0289			CD28	1
Renal and Urological Disease	vasculitis of kidney	0.0289			CD28	1
Cancer	metastatic colorectal cancer	0.0289			ANK3,NUAK1,PPAP2B,QPCT,SLC16A3	5
Gastrointestinal Disease	metastatic colorectal cancer	0.0289			ANK3,NUAK1,PPAP2B,QPCT,SLC16A3	5
Cell Morphology	abnormal morphology of leukocytes	0.0291			BHLHE40,CD28,GCNT1,Gp49a/Lilrb4,PTPN22,SELP	6
Cellular Growth and Proliferation	proliferation of cells	0.0293		0.457	ALCAM,ANP32A,ARRDC3,B4GALT6,BHLHE40,C3AR1,CD28,Cd59a,CREG1,DACH1,ELOVL7,EPGN,EPHB2,EYA1,FABP5,FADS2,GALNT3,GAS6,GCNT1,Gp49a/Lilrb4,GPC4,GPNMB,GRAP,IL24,Krt19,LCP1,MED7 (includes EG:171285),MGP,MMP1 (includes EG:300339),Nppb,PLAU,Prl2c2 (includes others),PRODH,PTPN22,PTPRF,QPCT,RGL3,RORC,SDC2,SELP,SEPT6,SERPINE2,SLC20A1,SMYD3,SPEG,TCN2,TIAM1,TNFRSF21,VDR,ZEB2	50
Hematological System Development and Function	accumulation of T lymphocytes	0.0297			CD28,EPHA4,TNFRSF21	3
Immune Cell Trafficking	accumulation of T lymphocytes	0.0297			CD28,EPHA4,TNFRSF21	3
Inflammatory Response	accumulation of T lymphocytes	0.0297			CD28,EPHA4,TNFRSF21	3
Tissue Development	accumulation of T lymphocytes	0.0297			CD28,EPHA4,TNFRSF21	3
Cell Cycle	arrest in G2/M phase transition of tumor cell lines	0.0302			IL24,PLAU	2
Inflammatory Response	cell-mediated response	0.0302			C3AR1,CD28,GZMH,PLAU,TNFRSF21	5
Neurological Disease	Rett syndrome	0.0306			ATP1B1,RAP1GAP2,SERPINE2,TIAM1	4
Hereditary Disorder	Rett syndrome	0.0306			ATP1B1,RAP1GAP2,SERPINE2,TIAM1	4
Dermatological Diseases and Conditions	psoriatic arthritis	0.0308			GPC4,SDC2,USP11	3
Inflammatory Disease	psoriatic arthritis	0.0308			GPC4,SDC2,USP11	3
Skeletal and Muscular Disorders	psoriatic arthritis	0.0308			GPC4,SDC2,USP11	3
Connective Tissue Disorders	psoriatic arthritis	0.0308			GPC4,SDC2,USP11	3
Hematological System Development and Function	differentiation of T lymphocytes	0.0309	Decreased	-2.069	BHLHE40,C3AR1,CD28,CHD7,EPHA4,ITPKB,PTPN22,RORC	8
Cellular Function and Maintenance	differentiation of T lymphocytes	0.0309	Decreased	-2.069	BHLHE40,C3AR1,CD28,CHD7,EPHA4,ITPKB,PTPN22,RORC	8
Cell-mediated Immune Response	differentiation of T lymphocytes	0.0309	Decreased	-2.069	BHLHE40,C3AR1,CD28,CHD7,EPHA4,ITPKB,PTPN22,RORC	8
Lymphoid Tissue Structure and Development	differentiation of T lymphocytes	0.0309	Decreased	-2.069	BHLHE40,C3AR1,CD28,CHD7,EPHA4,ITPKB,PTPN22,RORC	8
Cellular Development	differentiation of T lymphocytes	0.0309	Decreased	-2.069	BHLHE40,C3AR1,CD28,CHD7,EPHA4,ITPKB,PTPN22,RORC	8
Hematopoiesis	differentiation of T lymphocytes	0.0309	Decreased	-2.069	BHLHE40,C3AR1,CD28,CHD7,EPHA4,ITPKB,PTPN22,RORC	8
Cell-To-Cell Signaling and Interaction	adhesion of tumor cell lines	0.0317		-1.037	ALCAM,CD28,PLAU,SDC2,SELP,TIAM1	6
Tissue Development	adhesion of tumor cell lines	0.0317		-1.037	ALCAM,CD28,PLAU,SDC2,SELP,TIAM1	6
Cellular Movement	migration of brain cancer cell lines	0.032			EPHB2,GAS6,PLAU	3
Tissue Development	morphogenesis of eye	0.032			CHD7,EPHB2,SHROOM2	3
Organ Morphology	morphogenesis of eye	0.032			CHD7,EPHB2,SHROOM2	3
Embryonic Development	morphogenesis of eye	0.032			CHD7,EPHB2,SHROOM2	3
Organ Development	morphogenesis of eye	0.032			CHD7,EPHB2,SHROOM2	3
Organismal Development	morphogenesis of eye	0.032			CHD7,EPHB2,SHROOM2	3
Visual System Development and Function	morphogenesis of eye	0.032			CHD7,EPHB2,SHROOM2	3
Humoral Immune Response	quantity of IgG2b	0.032			CD28,ITPKB,TNFRSF21	3
Protein Synthesis	quantity of IgG2b	0.032			CD28,ITPKB,TNFRSF21	3
Neurological Disease	movement disorder	0.032			ANK3,ASPA,BHLHE40,ENPP5,EPHA4,EPHB2,GALNT3,GLRB,ICA1,ITPKB,LPL,MAPKAPK3,MPDZ,MYO1B,PKIA,SELP,SEPT6,STARD4,TMEM176B	19
Tissue Morphology	abnormal morphology of granule cell precursors	0.0322			SERPINE2,TMEM176B	2
Organ Morphology	abnormal morphology of granule cell precursors	0.0322			SERPINE2,TMEM176B	2
Embryonic Development	abnormal morphology of granule cell precursors	0.0322			SERPINE2,TMEM176B	2
Cell Morphology	abnormal morphology of granule cell precursors	0.0322			SERPINE2,TMEM176B	2
Nervous System Development and Function	abnormal morphology of granule cell precursors	0.0322			SERPINE2,TMEM176B	2
Tissue Morphology	abnormal morphology of intestinal mucosa	0.0322			GCNT1,VDR	2
Tissue Development	formation of dendritic spines	0.0322			EPHB2,SDC2	2
Cellular Function and Maintenance	formation of dendritic spines	0.0322			EPHB2,SDC2	2
Embryonic Development	formation of dendritic spines	0.0322			EPHB2,SDC2	2
Cell Morphology	formation of dendritic spines	0.0322			EPHB2,SDC2	2
Nervous System Development and Function	formation of dendritic spines	0.0322			EPHB2,SDC2	2
Cellular Assembly and Organization	formation of dendritic spines	0.0322			EPHB2,SDC2	2
Cellular Development	formation of dendritic spines	0.0322			EPHB2,SDC2	2
Lipid Metabolism	secretion of aldosterone	0.0322			BHLHE40,VDR	2
Small Molecule Biochemistry	secretion of aldosterone	0.0322			BHLHE40,VDR	2
Molecular Transport	secretion of aldosterone	0.0322			BHLHE40,VDR	2
Endocrine System Development and Function	secretion of aldosterone	0.0322			BHLHE40,VDR	2
Humoral Immune Response	size of germinal center	0.0322			CDH17,TNFRSF21	2
Lymphoid Tissue Structure and Development	size of germinal center	0.0322			CDH17,TNFRSF21	2
Inflammatory Disease	fibrosis of lung	0.0328			Cd59a,PLAU,RORC,SELP,UOX	5
Organismal Injury and Abnormalities	fibrosis of lung	0.0328			Cd59a,PLAU,RORC,SELP,UOX	5
Respiratory Disease	fibrosis of lung	0.0328			Cd59a,PLAU,RORC,SELP,UOX	5
Cellular Movement	cell movement of lymphocytes	0.0331		-0.931	CD28,Cd59a,GCNT1,LCP1,PLAU,SELP,TIAM1,TNFRSF21	8
Hematological System Development and Function	cell movement of lymphocytes	0.0331		-0.931	CD28,Cd59a,GCNT1,LCP1,PLAU,SELP,TIAM1,TNFRSF21	8
Immune Cell Trafficking	cell movement of lymphocytes	0.0331		-0.931	CD28,Cd59a,GCNT1,LCP1,PLAU,SELP,TIAM1,TNFRSF21	8
Cellular Movement	cell movement of sperm	0.0331			CHDH,PLTP,VDR	3
Reproductive System Development and Function	cell movement of sperm	0.0331			CHDH,PLTP,VDR	3
Tumor Morphology	invasion of tumor	0.0331			CDH17,MMP1 (includes EG:300339),PLAU	3
Organ Morphology	abnormal morphology of seminiferous tubules	0.0339			GALNT3,Ocln,SPO11 (includes EG:23626),VDR	4
Reproductive System Development and Function	abnormal morphology of seminiferous tubules	0.0339			GALNT3,Ocln,SPO11 (includes EG:23626),VDR	4
Lipid Metabolism	synthesis of lipid	0.0341		1.009	ASPA,B4GALT6,CYP39A1,ELOVL7,FABP5,FADS2,IL24,LPL,Nppb,PDE8A,PLAU,PLTP,STARD4	13
Small Molecule Biochemistry	synthesis of lipid	0.0341		1.009	ASPA,B4GALT6,CYP39A1,ELOVL7,FABP5,FADS2,IL24,LPL,Nppb,PDE8A,PLAU,PLTP,STARD4	13
Organismal Injury and Abnormalities	fibrosis of kidney	0.0343			Cd59a,UOX	2
Renal and Urological Disease	fibrosis of kidney	0.0343			Cd59a,UOX	2
Organismal Injury and Abnormalities	interstitial fibrosis	0.0343			Cd59a,LPL,PLAU	3
Lipid Metabolism	synthesis of sterol	0.0343			ASPA,PLTP,STARD4	3
Small Molecule Biochemistry	synthesis of sterol	0.0343			ASPA,PLTP,STARD4	3
Vitamin and Mineral Metabolism	synthesis of sterol	0.0343			ASPA,PLTP,STARD4	3
Tissue Development	eye development	0.0357			ASPA,CHD7,EPHB2,OGN,PLAU,PLTP,PTPRF,RENBP,SHROOM2	9
Embryonic Development	eye development	0.0357			ASPA,CHD7,EPHB2,OGN,PLAU,PLTP,PTPRF,RENBP,SHROOM2	9
Organ Development	eye development	0.0357			ASPA,CHD7,EPHB2,OGN,PLAU,PLTP,PTPRF,RENBP,SHROOM2	9
Organismal Development	eye development	0.0357			ASPA,CHD7,EPHB2,OGN,PLAU,PLTP,PTPRF,RENBP,SHROOM2	9
Visual System Development and Function	eye development	0.0357			ASPA,CHD7,EPHB2,OGN,PLAU,PLTP,PTPRF,RENBP,SHROOM2	9
Tissue Development	development of lymphoid organ	0.0363			BHLHE40,EYA1,PTPN22,RORC,SELP,SLC40A1	6
Embryonic Development	development of lymphoid organ	0.0363			BHLHE40,EYA1,PTPN22,RORC,SELP,SLC40A1	6
Organ Development	development of lymphoid organ	0.0363			BHLHE40,EYA1,PTPN22,RORC,SELP,SLC40A1	6
Organismal Development	development of lymphoid organ	0.0363			BHLHE40,EYA1,PTPN22,RORC,SELP,SLC40A1	6
Lymphoid Tissue Structure and Development	development of lymphoid organ	0.0363			BHLHE40,EYA1,PTPN22,RORC,SELP,SLC40A1	6
