# Supplementary material for: Necdin is a breast cancer metastasis suppressor that regulates the transcription of c-Myc
Source: Oncotarget. 2015 Aug 19;6(31):31557–68. doi: 10.18632/oncotarget.5230 (PMC4741624; doi:10.18632/oncotarget.5230)
Supplement: Supplementary file 6 [file oncotarget-06-31557-s006.xlsx]

## Sheet: 4T1 Ndn 50T N20 MACS
chr4	70038895	70039542	MACS_peak_453	679.3	RefSeq	Cdk5rap2	1	69977704	Cdk5rap2 RefSeq -,
chr15	61818598	61820444	MACS_peak_256	283.7	RefSeq	Myc	4	61819431	Myc RefSeq +,Myc RefSeq +,Myc RefSeq +,Myc RefSeq +,
chr15	61820681	61821877	MACS_peak_257	250.1	RefSeq	Myc	4	61819431	Myc RefSeq +,Myc RefSeq +,Myc RefSeq +,Myc RefSeq +,
chr13	77577911	77578693	MACS_peak_218	247.19	RefSeq	2210408I21Rik	1	77513894	2210408I21Rik RefSeq +,
chr8	24205703	24206427	MACS_peak_580	225.49	RefSeq	Ank1	2	24173185	Ank1 RefSeq +,Ank1 RefSeq +,
chr6	103598785	103599543	MACS_peak_538	221.48	RefSeq	Chl1	1	103571975	Chl1 RefSeq +,
chr12	68159899	68161187	MACS_peak_190	182.36	RefSeq	Mdga2	2	67945265	Mdga2 RefSeq -,Mdga2 RefSeq -,
chr2	31751928	31752494	MACS_peak_350	163.8	RefSeq	Lamc3	1	31772453	Lamc3 RefSeq +,
chr1	165824475	165824804	MACS_peak_65	146.01	RefSeq	Kifap3	1	165778546	Kifap3 RefSeq +,
chrX	103381811	103382736	MACS_peak_753	132.44	Promoter	Pgk1	1	103381987	Pgk1 Promoter +,
chr5	54299628	54300029	MACS_peak_484	116.93	Downstream	Tbc1d19	1	54300619	Tbc1d19 Downstream +,
chr18	84702587	84702918	MACS_peak_325	116.93	RefSeq	Zfp407	1	84567969	Zfp407 RefSeq -,
chr4	14546334	14546733	MACS_peak_445	116.38	RefSeq	Slc26a7	1	14490609	Slc26a7 RefSeq -,
chr5	144485991	144486841	MACS_peak_511	113.79	RefSeq	Usp42	1	144482146	Usp42 RefSeq -,
chr10	5347880	5348957	MACS_peak_85	108.8	RefSeq	Esr1	1	5538612	Esr1 RefSeq -,
chr3	105665909	105666227	MACS_peak_420	108.14	Upstream	Adora3	2	105668275	Adora3 Upstream +,Adora3 Upstream +,
chr12	53662643	53663025	MACS_peak_187	102.94	RefSeq	Arhgap5	1	53642976	Arhgap5 RefSeq +,
chr19	6002224	6002578	MACS_peak_326	102.54	RefSeq	Capn1	2	6001870	Capn1 RefSeq -,Capn1 RefSeq -,
chr9	14281100	14281474	MACS_peak_619	102.54	RefSeq	Kdm4d	1	14285950	Kdm4d RefSeq -,
chr5	123471036	123471329	MACS_peak_501	101.61	RefSeq	Orai1	1	123472797	Orai1 RefSeq +,
chr9	37661656	37662781	MACS_peak_628	99.98	Promoter	Olfr877	1	37661929	Olfr877 Promoter +,
chr4	41299011	41299793	MACS_peak_448	97.8	RefSeq	Ubap1	1	41316439	Ubap1 RefSeq +,
chr15	53057519	53058061	MACS_peak_248	89.36	RefSeq	Ext1	1	53038752	Ext1 RefSeq -,
chr11	29299347	29299782	MACS_peak_152	89.24	RefSeq	Ccdc88a	1	29342318	Ccdc88a RefSeq +,
chr3	130255269	130255660	MACS_peak_428	89.01	RefSeq	Col25a1	2	130090948	Col25a1 RefSeq +,Col25a1 RefSeq +,
chr5	31604337	31604741	MACS_peak_478	89.01	RefSeq	Gckr	2	31603750	Fndc4 Upstream -,Gckr RefSeq +,
chr11	81623371	81624220	MACS_peak_167	87.06	RefSeq	Accn1	1	81237757	Accn1 RefSeq -,
chr9	96513887	96515350	MACS_peak_651	85.56	RefSeq	Rasa2	1	96485795	Rasa2 RefSeq -,
chr19	29387861	29389035	MACS_peak_332	84.88	Downstream	Insl6	3	29390843	Insl6 Downstream -,Jak2 Downstream +,Jak2 Downstream +,
chr5	32767291	32768197	MACS_peak_479	84.4	RefSeq	Ppp1cb	1	32778739	Ppp1cb RefSeq +,
chr10	116483850	116484154	MACS_peak_136	83.29	Downstream	Lrrc10	2	116483053	Lrrc10 Downstream +,Cct2 Downstream -,
chr5	136539106	136539711	MACS_peak_505	83.13	RefSeq	2310043J07Rik	1	136536691	2310043J07Rik RefSeq +,
chr1	141402008	141402713	MACS_peak_58	81.98	RefSeq	F13b	1	141409334	F13b RefSeq +,
chr2	132727729	132728031	MACS_peak_378	81.93	Downstream	Fermt1	1	132724914	Fermt1 Downstream -,
chr2	76947515	76948243	MACS_peak_366	80.79	RefSeq	Ccdc141	1	76928302	Ccdc141 RefSeq -,
chr9	20789590	20790058	MACS_peak_621	79.32	Upstream	S1pr2	1	20786737	S1pr2 Upstream -,
chr6	147469221	147470017	MACS_peak_551	77.5	RefSeq	Ccdc91	1	147502789	Ccdc91 RefSeq +,
chr18	21186821	21187424	MACS_peak_320	76.97	Downstream	Rnf138	2	21191724	Rnf138 Downstream +,Rnf138 Downstream +,
chr1	181212596	181213274	MACS_peak_74	76.97	RefSeq	Smyd3	1	181166626	Smyd3 RefSeq -,
chr9	10144239	10144734	MACS_peak_614	76.55	RefSeq	Cntn5	2	10282783	Cntn5 RefSeq -,Cntn5 RefSeq -,
chr1	25347998	25348445	MACS_peak_6	76.24	RefSeq	Bai3	1	25505411	Bai3 RefSeq -,
chr10	38796062	38796547	MACS_peak_102	76.24	RefSeq	Lama4	1	38757683	Lama4 RefSeq +,
chr1	178072194	178072738	MACS_peak_72	76.24	RefSeq	Pld5	2	178018229	Pld5 RefSeq -,Pld5 RefSeq -,
chr3	137947372	137947820	MACS_peak_433	75.92	RefSeq	Adh1	1	137947157	Adh1 RefSeq +,
chr11	54983741	54984860	MACS_peak_161	75.87	RefSeq	Slc36a2	1	54985249	Slc36a2 RefSeq -,
chr1	99854135	99855250	MACS_peak_45	75.63	RefSeq	Pam	1	99854914	Pam RefSeq -,
chr5	113590859	113591267	MACS_peak_495	74.51	RefSeq	2900026A02Rik	1	113553812	2900026A02Rik RefSeq -,
chr7	96861360	96861969	MACS_peak_568	74.51	RefSeq	Me3	1	96892124	Me3 RefSeq +,
chr1	127991018	127991635	MACS_peak_50	74.08	RefSeq	Nckap5	3	128099833	Nckap5 RefSeq -,Nckap5 RefSeq -,Nckap5 RefSeq -,
chr1	63323411	63323902	MACS_peak_28	74	RefSeq	Zdbf2	1	63340521	Zdbf2 RefSeq +,
chr9	77796191	77797358	MACS_peak_643	73.81	RefSeq	Elovl5	1	77798774	Elovl5 RefSeq +,
chr5	136513553	136514084	MACS_peak_504	73.54	Downstream	Dtx2	2	136511575	Upk3b Promoter +,Dtx2 Downstream +,
chr1	64147796	64149041	MACS_peak_29	73.02	RefSeq	Klf7	1	64125079	Klf7 RefSeq -,
chr9	80119999	80120910	MACS_peak_644	72.57	RefSeq	Myo6	1	80086214	Myo6 RefSeq +,
chr1	78310145	78310903	MACS_peak_37	72.28	RefSeq	Sgpp2	1	78361916	Sgpp2 RefSeq +,
chr15	65926536	65926975	MACS_peak_259	72.19	RefSeq	Kcnq3	1	65972106	Kcnq3 RefSeq -,
chr14	122704925	122705860	MACS_peak_231	71.62	RefSeq	Clybl	1	122691211	Clybl RefSeq +,
chr6	64996392	64997053	MACS_peak_530	71.51	RefSeq	Smarcad1	1	65029377	Smarcad1 RefSeq +,
chr5	114396661	114396956	MACS_peak_496	71.43	RefSeq	Ssh1	1	114417971	Ssh1 RefSeq -,
chr9	26779517	26780197	MACS_peak_624	70.89	Downstream	Acad8	1	26776725	Acad8 Downstream -,
chr1	167503544	167504126	MACS_peak_66	70.81	RefSeq	Adcy10	1	167461134	Adcy10 RefSeq +,
chr1	58536885	58537719	MACS_peak_21	70.52	RefSeq	Orc2	2	58538912	Orc2 RefSeq -,Orc2 RefSeq -,
chr13	96547021	96547479	MACS_peak_220	69.93	RefSeq	Iqgap2	1	96529479	Iqgap2 RefSeq -,
chr17	11671118	11672038	MACS_peak_294	69.89	RefSeq	Park2	1	11644763	Park2 RefSeq +,
chr10	92668653	92669414	MACS_peak_124	69.79	RefSeq	Cdk17	1	92663879	Cdk17 RefSeq +,
chr5	122044277	122044676	MACS_peak_500	69.48	Downstream	Acad12	2	122041561	Aldh2 Promoter -,Acad12 Downstream -,
chr1	21746249	21746741	MACS_peak_5	69.4	RefSeq	Kcnq5	2	21670228	Kcnq5 RefSeq -,Kcnq5 RefSeq -,
chr2	163982247	163982724	MACS_peak_389	68.86	Downstream	Kcns1	2	163984354	Kcns1 Downstream -,Stk4 Downstream +,
chr1	39435132	39435580	MACS_peak_10	68.86	RefSeq	Tbc1d8	2	39433548	Rpl31 Downstream +,Tbc1d8 RefSeq -,
chr19	7085701	7086770	MACS_peak_327	68.75	Downstream	Stip1	2	7083678	Stip1 Downstream -,Fermt3 RefSeq -,
chr6	136472322	136472945	MACS_peak_547	68.59	RefSeq	Atf7ip	1	136511661	Atf7ip RefSeq +,
chr7	81629311	81630050	MACS_peak_562	68.17	RefSeq	Slco3a1	2	81559959	Slco3a1 RefSeq -,Slco3a1 RefSeq -,
chr6	6803025	6803758	MACS_peak_517	68.13	RefSeq	Dlx6os1	1	6795014	Dlx6os1 RefSeq -,
chr6	12544333	12545073	MACS_peak_518	68.13	RefSeq	Thsd7a	1	12480405	Thsd7a RefSeq -,
chrX	165006280	165007015	MACS_peak_760	68.04	RefSeq	Frmpd4	1	164462177	Frmpd4 RefSeq -,
chr7	106261305	106262047	MACS_peak_571	68.04	RefSeq	Uvrag	1	106162428	Uvrag RefSeq -,
chr10	27870355	27871093	MACS_peak_100	67.91	RefSeq	Ptprk	1	28055940	Ptprk RefSeq +,
chr1	39619981	39620683	MACS_peak_11	67.64	RefSeq	Rnf149	1	39621142	Rnf149 RefSeq -,
chr9	113604722	113605349	MACS_peak_661	67.28	RefSeq	Pdcd6ip	3	113589094	Pdcd6ip RefSeq -,Pdcd6ip RefSeq -,Pdcd6ip RefSeq -,
chr10	116336052	116337048	MACS_peak_135	66.76	Downstream	Rab3ip	2	116337839	Gm239 Upstream -,Rab3ip Downstream -,
chr4	132043497	132044262	MACS_peak_467	66.74	Downstream	Sesn2	1	132043721	Sesn2 Downstream -,
chr9	64497528	64498446	MACS_peak_639	66.61	RefSeq	Megf11	2	64391133	Megf11 RefSeq +,Megf11 RefSeq +,
chr15	96261120	96261769	MACS_peak_267	66.16	RefSeq	Scaf11	1	96266676	Scaf11 RefSeq -,
chr11	108069750	108070694	MACS_peak_171	66.13	RefSeq	Prkca	1	107999926	Prkca RefSeq -,
chr1	169292840	169293710	MACS_peak_68	66.11	Downstream	Mgst3	2	169289417	Mgst3 Downstream -,Aldh9a1 RefSeq +,
chr12	79465380	79466186	MACS_peak_196	65.35	RefSeq	Gphn	2	79556724	Gphn RefSeq +,Gphn RefSeq +,
chr16	26519801	26520607	MACS_peak_278	65.35	RefSeq	Tmem207	1	26515342	Tmem207 RefSeq -,
chr2	38149238	38149995	MACS_peak_353	65.29	Upstream	Dennd1a	1	38148404	Dennd1a Upstream -,
chr6	4672160	4672652	MACS_peak_515	64.92	RefSeq	Sgce	5	4660751	Sgce RefSeq -,Sgce RefSeq -,Sgce RefSeq -,Sgce RefSeq -,Sgce RefSeq -,
chr15	44561527	44562037	MACS_peak_245	64.92	RefSeq	Sybu	3	44543678	Sybu RefSeq -,Sybu RefSeq -,Sybu RefSeq -,
chr7	87014580	87015764	MACS_peak_563	64.75	Downstream	Ap3s2	1	87015210	Ap3s2 Downstream -,
chr9	122677332	122678153	MACS_peak_667	64.75	RefSeq	Gm9524	1	122683853	Gm9524 RefSeq +,
chr2	44927946	44928767	MACS_peak_355	64.75	RefSeq	Zeb2	1	44903951	Zeb2 RefSeq -,
chr11	22836716	22837400	MACS_peak_151	64.45	RefSeq	Commd1	1	22840980	Commd1 RefSeq -,
chr2	136142737	136143567	MACS_peak_381	64.4	RefSeq	Pak7	1	136060238	Pak7 RefSeq -,
chr10	30314479	30315555	MACS_peak_101	64.31	RefSeq	Trmt11	1	30287267	Trmt11 RefSeq -,
chr6	88059596	88060187	MACS_peak_534	64.2	Downstream	Rpn1	1	88060298	Rpn1 Downstream +,
chr1	62460608	62461690	MACS_peak_24	63.92	RefSeq	Pard3b	1	62187153	Pard3b RefSeq +,
chr3	135100087	135100486	MACS_peak_431	63.64	RefSeq	4930539J05Rik	2	135096222	Ube2d3 Upstream +,4930539J05Rik RefSeq -,
chr9	59272058	59272602	MACS_peak_635	63.64	RefSeq	Arih1	1	59285245	Arih1 RefSeq -,
chr10	59908323	59908869	MACS_peak_115	63.64	RefSeq	Cdh23	1	59962604	Cdh23 RefSeq -,
chr3	127455962	127456493	MACS_peak_426	63.62	RefSeq	Alpk1	1	127428311	Alpk1 RefSeq -,
chr2	133382406	133382943	MACS_peak_380	63.62	RefSeq	Bmp2	1	133383803	Bmp2 RefSeq +,
chr16	52022367	52022872	MACS_peak_284	63.62	Upstream	Cblb	1	52026161	Cblb Upstream +,
chr2	121865587	121866113	MACS_peak_375	63.62	RefSeq	Eif3j	1	121866887	Eif3j RefSeq +,
chr16	60123180	60123729	MACS_peak_285	63.62	RefSeq	Epha6	1	60129307	Epha6 RefSeq -,
chr10	22907771	22908344	MACS_peak_98	63.62	RefSeq	Eya4	1	22946816	Eya4 RefSeq -,
chr1	52981457	52981976	MACS_peak_16	63.62	Downstream	Hibch	2	52976970	Hibch Downstream +,1700019D03Rik Downstream -,
chr19	41384666	41385171	MACS_peak_335	63.62	RefSeq	Pik3ap1	1	41404108	Pik3ap1 RefSeq -,
chr1	15826302	15826862	MACS_peak_1	63.62	RefSeq	Terf1	1	15814650	Terf1 RefSeq +,
chr2	165720118	165720416	MACS_peak_390	63.58	Upstream	Zmynd8	1	165715688	Zmynd8 Upstream -,
chr11	78420976	78421556	MACS_peak_165	63.52	RefSeq	Nlk	1	78445773	Nlk RefSeq -,
chr2	128467291	128468151	MACS_peak_377	63.26	RefSeq	Anapc1	1	128474449	Anapc1 RefSeq -,
chr1	118224608	118225474	MACS_peak_48	63.03	RefSeq	Cntnap5a	1	118029508	Cntnap5a RefSeq +,
chr1	63233111	63233815	MACS_peak_27	62.99	RefSeq	Gpr1	7	63228896	Ndufs1 Upstream -,Snora41 Downstream +,Ndufs1 Upstream -,Ndufs1 Upstream -,Eef1b2 Downstream +,Gpr1 RefSeq -,Ndufs1 Upstream -,
chr6	30698454	30699299	MACS_peak_522	62.88	RefSeq	Copg2	3	30693285	Mest RefSeq +,Copg2 RefSeq -,Mir335 Downstream +,
chr16	9716402	9717272	MACS_peak_270	62.88	RefSeq	Grin2a	1	9785189	Grin2a RefSeq -,
chr9	41885033	41885535	MACS_peak_632	62.78	RefSeq	Sorl1	1	41854446	Sorl1 RefSeq -,
chr17	65619617	65620214	MACS_peak_311	62.69	RefSeq	Tmem232	1	65747708	Tmem232 RefSeq -,
chr1	78705400	78706193	MACS_peak_39	62.62	Downstream	Acsl3	3	78709318	Acsl3 Downstream +,Acsl3 Downstream +,Acsl3 Downstream +,
chr9	63979996	63980835	MACS_peak_638	62.48	RefSeq	Lctl	2	63974977	Lctl RefSeq +,Zwilch Downstream -,
chr2	59840204	59840934	MACS_peak_360	62.36	RefSeq	Baz2b	1	59850583	Baz2b RefSeq -,
chr2	13390864	13391686	MACS_peak_346	62.31	RefSeq	Cubn	1	13305708	Cubn RefSeq -,
chr11	117711958	117712740	MACS_peak_176	62.29	RefSeq	Birc5	2	117713829	Birc5 RefSeq +,Birc5 RefSeq +,
chr5	17403301	17403936	MACS_peak_475	62.2	Upstream	Cd36	1	17400277	Cd36 Upstream -,
chr6	21161059	21161667	MACS_peak_519	62.17	Upstream	Kcnd2	1	21160608	Kcnd2 Upstream +,
chr3	151826808	151827494	MACS_peak_438	62.1	RefSeq	Gipc2	1	151792809	Gipc2 RefSeq -,
chr2	18006769	18007400	MACS_peak_348	62.09	RefSeq	Mllt10	1	18055483	Mllt10 RefSeq +,
chr17	23868537	23868978	MACS_peak_295	62.07	Downstream	Kremen2	3	23868152	Paqr4 Downstream -,Kremen2 Downstream -,Pkmyt1 RefSeq +,
chr2	87949146	87949763	MACS_peak_367	61.75	Upstream	Olfr1165-ps	1	87947642	Olfr1165-ps Upstream -,
chr2	69568135	69568752	MACS_peak_364	61.75	RefSeq	Ppig	1	69576656	Ppig RefSeq +,
chr3	65133690	65134583	MACS_peak_406	61.74	RefSeq	Kcnab1	1	65047878	Kcnab1 RefSeq +,
chr10	48884850	48885753	MACS_peak_112	61.69	RefSeq	Grik2	2	49163889	Grik2 RefSeq -,Grik2 RefSeq -,
chr2	126386818	126387385	MACS_peak_376	61.67	RefSeq	Slc27a2	1	126396395	Slc27a2 RefSeq +,
chr9	103444013	103444756	MACS_peak_655	61.26	RefSeq	Tmem108	1	103524691	Tmem108 RefSeq -,
chr17	85527421	85528049	MACS_peak_317	61.24	RefSeq	1700106N22Rik	1	85674005	1700106N22Rik RefSeq +,
chr11	22084389	22085021	MACS_peak_150	61.06	RefSeq	Ehbp1	1	22045810	Ehbp1 RefSeq -,
chr1	54455547	54456286	MACS_peak_17	60.91	RefSeq	Gtf3c3	1	54475094	Gtf3c3 RefSeq -,
chr4	109547723	109548359	MACS_peak_460	60.88	RefSeq	Faf1	1	109492924	Faf1 RefSeq +,
chr11	117226923	117228161	MACS_peak_175	60.81	Downstream	2014-09-09	4	117228639	Sept9 Downstream +,Sept9 Downstream +,Sept9 Downstream +,Sept9 Downstream +,
chr6	54322627	54323393	MACS_peak_528	60.81	RefSeq	9130019P16Rik	1	54299919	9130019P16Rik RefSeq -,
chr13	30302914	30303842	MACS_peak_209	60.81	RefSeq	Mboat1	1	30283486	Mboat1 RefSeq +,
chr5	64146482	64147115	MACS_peak_485	60.74	RefSeq	3110047P20Rik	1	64121087	3110047P20Rik RefSeq +,
chr6	128778826	128779373	MACS_peak_545	60.7	Upstream	Klrb1b	1	128781833	Klrb1b Upstream -,
chr4	58154300	58154941	MACS_peak_450	60.65	RefSeq	Svep1	1	58137542	Svep1 RefSeq -,
chrX	140992372	140993013	MACS_peak_757	60.65	RefSeq	Trpc5	2	140908498	Mageb16-ps1 Upstream -,Trpc5 RefSeq -,
chr15	8157146	8157616	MACS_peak_233	60.62	RefSeq	2410089E03Rik	1	8170157	2410089E03Rik RefSeq +,
chr19	60830099	60831000	MACS_peak_341	60.55	Downstream	Eif3a	2	60826389	Eif3a Downstream -,Nanos1 Upstream +,
chr2	140519358	140520002	MACS_peak_382	60.52	RefSeq	Macrod2	1	141218501	Macrod2 RefSeq +,
chr10	27044496	27045438	MACS_peak_99	60.33	RefSeq	Lama2	1	27018894	Lama2 RefSeq -,
chr3	22011309	22011866	MACS_peak_396	60.1	RefSeq	Tbl1xr1	1	22045570	Tbl1xr1 RefSeq +,
chr15	8652628	8653300	MACS_peak_234	60.07	RefSeq	Slc1a3	1	8622440	Slc1a3 RefSeq -,
chr8	27068696	27069357	MACS_peak_583	59.78	RefSeq	Hgsnat	1	27071048	Hgsnat RefSeq -,
chr13	109126929	109127723	MACS_peak_222	59.66	RefSeq	Depdc1b	1	109143166	Depdc1b RefSeq +,
chr7	129466499	129467145	MACS_peak_576	59.6	RefSeq	Prkcb	1	129605302	Prkcb RefSeq +,
chr7	54049162	54049634	MACS_peak_558	59.44	RefSeq	Hps5	4	54033149	Gtf2h1 Upstream +,Hps5 RefSeq -,Hps5 RefSeq -,Hps5 RefSeq -,
chr10	20803320	20803986	MACS_peak_96	59.29	Downstream	Ahi1	2	20805235	Ahi1 Downstream +,Ahi1 Downstream +,
chr17	36945943	36946616	MACS_peak_300	59.27	Upstream	H2-M10.6	1	36943619	H2-M10.6 Upstream +,
chr12	99901491	99902135	MACS_peak_200	59.13	RefSeq	Spata7	1	99887234	Spata7 RefSeq +,
chr3	30662499	30663398	MACS_peak_400	59.06	RefSeq	Samd7	2	30655681	Samd7 RefSeq +,Samd7 RefSeq +,
chr6	134447236	134447914	MACS_peak_546	59.05	RefSeq	Lrp6	1	134456688	Lrp6 RefSeq -,
chr7	39055375	39056050	MACS_peak_556	58.91	RefSeq	Pop4	1	39052077	Pop4 RefSeq -,
chr17	65886140	65887301	MACS_peak_312	58.85	RefSeq	Tmem232	1	65747708	Tmem232 RefSeq -,
chr4	141304494	141305310	MACS_peak_468	58.79	RefSeq	Agmat	1	141308909	Agmat RefSeq +,
chr9	75053996	75054675	MACS_peak_642	58.74	RefSeq	Myo5a	1	74995279	Myo5a RefSeq +,
chr16	91009347	91010033	MACS_peak_290	58.72	Downstream	Gcfc1	4	90973417	4930404I05Rik Upstream +,Synj1 RefSeq -,Gcfc1 Downstream -,Synj1 RefSeq -,
chr9	71569475	71570157	MACS_peak_641	58.7	RefSeq	Cgnl1	1	71546837	Cgnl1 RefSeq -,
chr11	3015195	3016187	MACS_peak_147	58.68	Upstream	Pisd-ps1	2	3018523	Pisd-ps1 Upstream +,Pisd-ps3 Upstream +,
chrX	39910019	39911012	MACS_peak_746	58.65	RefSeq	Odz1	1	40256741	Odz1 RefSeq -,
chr5	31088347	31089035	MACS_peak_477	58.64	RefSeq	Dpysl5	1	31058030	Dpysl5 RefSeq +,
chr5	142128372	142129061	MACS_peak_509	58.6	RefSeq	Sdk1	1	142203642	Sdk1 RefSeq +,
chr12	74050161	74050844	MACS_peak_193	58.58	Downstream	Six6	1	74050886	Six6 Downstream +,
chr9	14607287	14608589	MACS_peak_620	58.57	RefSeq	Mre11a	1	14614031	Mre11a RefSeq +,
chr6	71494689	71495498	MACS_peak_531	58.54	RefSeq	Vps24	1	71512733	Vps24 RefSeq +,
chr8	75114563	75115562	MACS_peak_591	58.46	Downstream	Tmem38a	1	75116183	Tmem38a Downstream +,
chr9	103463066	103463936	MACS_peak_656	58.38	RefSeq	Tmem108	1	103524691	Tmem108 RefSeq -,
chr12	31615415	31616111	MACS_peak_180	58.31	RefSeq	Sh3yl1	1	31620799	Sh3yl1 RefSeq +,
chr9	112148387	112149086	MACS_peak_659	58.19	RefSeq	2900079G21Rik	3	112142677	2900079G21Rik Downstream +,2900079G21Rik RefSeq +,2900079G21Rik Downstream +,
chr16	14281572	14282073	MACS_peak_271	58.19	RefSeq	Myh11	2	14243035	Myh11 RefSeq -,Myh11 RefSeq -,
chr3	28446460	28447292	MACS_peak_399	58.17	RefSeq	Tnik	4	28363779	Tnik RefSeq +,Tnik RefSeq +,Tnik RefSeq +,Tnik RefSeq +,
chr8	47246727	47247298	MACS_peak_587	58.14	Upstream	4933411K20Rik	1	47249409	4933411K20Rik Upstream +,
chr1	141113765	141114489	MACS_peak_57	58.12	RefSeq	Crb1	1	141184216	Crb1 RefSeq -,
chr1	181460726	181461428	MACS_peak_75	58.12	RefSeq	Tfb2m	1	181467267	Tfb2m RefSeq -,
chr6	125277159	125277739	MACS_peak_544	58.04	RefSeq	Scnn1a	1	125283184	Scnn1a RefSeq +,
chr4	118329865	118330570	MACS_peak_462	57.95	Upstream	Olfr62	1	118332623	Olfr62 Upstream +,
chr17	31585450	31586528	MACS_peak_298	57.94	RefSeq	Pde9a	2	31568242	Pde9a RefSeq +,Pde9a RefSeq +,
chrX	45863111	45863758	MACS_peak_747	57.93	RefSeq	Aifm1	2	45847336	Aifm1 RefSeq -,Rab33a Upstream +,
chr15	84858741	84859440	MACS_peak_265	57.92	Downstream	Upk3a	3	84857990	Upk3a Downstream +,Fam118a Upstream +,Fam118a Upstream +,
chr3	104652531	104652987	MACS_peak_419	57.68	RefSeq	Capza1	1	104646537	Capza1 RefSeq -,
chr7	73957520	73957912	MACS_peak_560	57.64	RefSeq	Lass3	1	73928509	Lass3 RefSeq +,
chrX	148590534	148591248	MACS_peak_758	57.59	RefSeq	Iqsec2	1	148619320	Iqsec2 RefSeq +,
chr15	32531769	32532484	MACS_peak_239	57.55	RefSeq	Sema5a	1	32400357	Sema5a RefSeq +,
chr14	122579928	122580646	MACS_peak_230	57.43	Promoter	Clybl	1	122580440	Clybl Promoter +,
chr19	46348806	46349707	MACS_peak_337	57.27	RefSeq	Gbf1	1	46294049	Gbf1 RefSeq +,
chr11	29424798	29425614	MACS_peak_153	57.24	Upstream	Prorsd1	3	29420533	Prorsd1 Upstream -,Prorsd1 Upstream -,Mtif2 Upstream +,
chr7	99710718	99711444	MACS_peak_569	57.11	RefSeq	Ccdc90b	2	99720257	Ccdc90b RefSeq +,Ccdc90b RefSeq +,
chr10	90378906	90379537	MACS_peak_123	57.1	RefSeq	Anks1b	5	89886017	Anks1b RefSeq +,Anks1b RefSeq +,Anks1b RefSeq +,Anks1b RefSeq +,Anks1b RefSeq +,
chr10	77161948	77162551	MACS_peak_118	56.94	Upstream	LOC100502831	2	77159002	LOC100502831 Upstream -,LOC16697 Upstream +,
chr15	38969143	38969962	MACS_peak_241	56.89	RefSeq	Dcaf13	1	38961436	Dcaf13 RefSeq +,
chr10	40190127	40190673	MACS_peak_105	56.86	RefSeq	Cdk19	2	40136394	Cdk19 RefSeq +,Cdk19 RefSeq +,
chr4	123068264	123068789	MACS_peak_464	56.86	RefSeq	Macf1	2	123194214	Macf1 RefSeq -,Macf1 RefSeq -,
chr3	132495347	132496007	MACS_peak_429	56.84	RefSeq	Tbck	1	132424314	Tbck RefSeq +,
chr9	121175254	121175987	MACS_peak_665	56.84	RefSeq	Ulk4	1	121029905	Ulk4 RefSeq -,
chr1	21440726	21441462	MACS_peak_4	56.73	RefSeq	Kcnq5	2	21670228	Kcnq5 RefSeq -,Kcnq5 RefSeq -,
chr2	24652009	24652778	MACS_peak_349	56.7	RefSeq	Ehmt1	4	24710676	Ehmt1 RefSeq -,Ehmt1 RefSeq -,Ehmt1 RefSeq -,Ehmt1 RefSeq -,
chr11	51810053	51810959	MACS_peak_157	56.64	RefSeq	Ube2b	7	51806282	Cdkl3 Upstream +,Cdkl3 Upstream +,Cdkl3 Upstream +,Cdkl3 Upstream +,Cdkl3 Upstream +,Ube2b RefSeq -,Cdkl3 Upstream +,
chr2	106657168	106657907	MACS_peak_372	56.61	RefSeq	Mpped2	2	106621092	Mpped2 RefSeq +,Mpped2 RefSeq +,
chr12	35829278	35830018	MACS_peak_182	56.57	RefSeq	Snx13	1	35782030	Snx13 RefSeq +,
chr15	99711568	99712303	MACS_peak_268	56.5	Upstream	Lima1	1	99711387	Lima1 Upstream -,
chr2	113318649	113319677	MACS_peak_374	56.44	RefSeq	Fmn1	2	113362434	Fmn1 RefSeq +,Fmn1 RefSeq +,
chr5	121189423	121190168	MACS_peak_499	56.38	RefSeq	Oas2	1	121190074	Oas2 RefSeq -,
chr15	57864283	57864718	MACS_peak_250	56.34	RefSeq	9130401M01Rik	1	57859812	9130401M01Rik RefSeq -,
chr7	58796084	58796823	MACS_peak_559	56.34	RefSeq	Ano5	1	58810264	Ano5 RefSeq +,
chr3	120858520	120859259	MACS_peak_423	56.34	RefSeq	Rwdd3	2	120866441	Rwdd3 RefSeq -,Rwdd3 RefSeq -,
chr5	3935387	3936136	MACS_peak_473	56.23	RefSeq	Akap9	1	4004220	Akap9 RefSeq +,
chr2	92137577	92138323	MACS_peak_368	56.08	RefSeq	Phf21a	3	92114606	Phf21a RefSeq +,Phf21a RefSeq +,Phf21a RefSeq +,
chr3	72762713	72763466	MACS_peak_407	56.08	RefSeq	Sis	1	72731609	Sis RefSeq -,
chrX	20292335	20293088	MACS_peak_745	56.08	RefSeq	Usp11	1	20289375	Usp11 RefSeq +,
chrX	162742814	162743570	MACS_peak_759	55.97	RefSeq	Gpm6b	3	162751945	Gpm6b RefSeq +,Gpm6b RefSeq +,Gpm6b RefSeq +,
chr3	89208063	89209208	MACS_peak_413	55.93	RefSeq	Flad1	2	89211164	Flad1 RefSeq -,Lenep Upstream -,
chr1	108259323	108260080	MACS_peak_46	55.93	RefSeq	Phlpp1	1	108179659	Phlpp1 RefSeq +,
chr9	107707734	107708491	MACS_peak_658	55.93	RefSeq	Rbm6	2	107725495	Rbm6 RefSeq -,Rbm6 RefSeq -,
chr19	40375596	40376254	MACS_peak_334	55.92	RefSeq	Sorbs1	5	40421639	Sorbs1 RefSeq -,Sorbs1 RefSeq -,Sorbs1 RefSeq -,Sorbs1 RefSeq -,Sorbs1 RefSeq -,
chr8	113529917	113530668	MACS_peak_598	55.89	RefSeq	Ddx19b	4	113527223	Ddx19a Upstream -,Ddx19b RefSeq -,Ddx19b RefSeq -,Ddx19b RefSeq -,
chr1	193353398	193354035	MACS_peak_79	55.87	Downstream	Dtl	1	193356243	Dtl Downstream -,
chr1	194056342	194056929	MACS_peak_80	55.87	RefSeq	Kcnh1	2	194174422	Kcnh1 RefSeq +,Kcnh1 RefSeq +,
chr19	42503352	42504111	MACS_peak_336	55.86	RefSeq	Crtac1	1	42431874	Crtac1 RefSeq -,
chr7	135584903	135585663	MACS_peak_577	55.82	RefSeq	Tial1	1	135594133	Tial1 RefSeq -,
chr4	58880250	58881012	MACS_peak_451	55.75	RefSeq	AI314180	1	58869224	AI314180 RefSeq -,
chr1	57279935	57280593	MACS_peak_19	55.72	Upstream	BC055402	1	57277340	BC055402 Upstream -,
chr19	58062969	58063733	MACS_peak_340	55.67	RefSeq	Atrnl1	1	57946702	Atrnl1 RefSeq +,
chr1	67280990	67281754	MACS_peak_31	55.67	Downstream	Cps1	1	67282022	Cps1 Downstream +,
chr6	5070708	5071472	MACS_peak_516	55.67	RefSeq	Ppp1r9a	1	4984516	Ppp1r9a RefSeq +,
chr11	88569228	88569973	MACS_peak_169	55.55	RefSeq	LOC100504473	2	88366188	LOC100504473 RefSeq -,Msi2 RefSeq -,
chr9	100799223	100799992	MACS_peak_654	55.49	RefSeq	Stag1	1	100701528	Stag1 RefSeq +,
chr6	120715515	120716277	MACS_peak_541	55.48	RefSeq	Cecr2	2	120668849	Slc25a18 Upstream +,Cecr2 RefSeq +,
chr7	107329675	107330234	MACS_peak_573	55.44	RefSeq	Kcne3	5	107329305	Kcne3 RefSeq +,Kcne3 RefSeq +,Kcne3 RefSeq +,Kcne3 RefSeq +,Kcne3 RefSeq +,
chr15	44400278	44400914	MACS_peak_244	55.43	RefSeq	Pkhd1l1	1	44358915	Pkhd1l1 RefSeq +,
chr1	136777946	136778839	MACS_peak_53	55.41	RefSeq	Ppp1r12b	1	136757493	Ppp1r12b RefSeq -,
chr9	65635987	65636799	MACS_peak_640	55.38	RefSeq	Zfp609	1	65607355	Zfp609 RefSeq -,
chr5	137458277	137459385	MACS_peak_506	55.37	RefSeq	Znhit1	4	137456715	Mir702 Upstream +,Plod3 Upstream +,Cldn15 Downstream +,Znhit1 RefSeq -,
chr2	49742615	49743388	MACS_peak_357	55.34	RefSeq	Lypd6b	1	49723811	Lypd6b RefSeq +,
chr5	136334618	136335471	MACS_peak_503	55.34	RefSeq	Srrm3	1	136322334	Srrm3 RefSeq +,
chr2	10445133	10445907	MACS_peak_345	55.3	RefSeq	Sfmbt2	9	10368642	Sfmbt2 RefSeq +,Mir297a-3 Downstream +,Mir297c Downstream +,Mir669i Downstream +,Mir669h Downstream +,Mir669m-1 Downstream +,Sfmbt2 RefSeq +,Mir669m-2 Downstream +,Mir466g Downstream +,
chr2	144187887	144188654	MACS_peak_384	55.29	Upstream	Pet117	3	144189218	Csrp2bp Upstream +,Pet117 Upstream +,Csrp2bp Upstream +,
chr10	4881457	4882232	MACS_peak_84	55.27	RefSeq	Syne1	1	4902746	Syne1 RefSeq +,
chr2	153349905	153350675	MACS_peak_385	55.18	RefSeq	8430427H17Rik	1	153294426	8430427H17Rik RefSeq -,
chr1	137198203	137199060	MACS_peak_54	55.14	RefSeq	Timm17a	1	137204187	Timm17a RefSeq -,
chr8	106907508	106908057	MACS_peak_595	55.02	RefSeq	Cmtm4	1	106898980	Cmtm4 RefSeq -,
chr9	116714234	116714980	MACS_peak_663	54.97	RefSeq	Rbms3	6	116821707	Rbms3 RefSeq -,Rbms3 RefSeq -,Rbms3 RefSeq -,Rbms3 RefSeq -,Rbms3 RefSeq -,Rbms3 RefSeq -,
chr16	81299747	81300531	MACS_peak_289	54.94	RefSeq	Ncam2	2	81399521	Ncam2 RefSeq +,Ncam2 RefSeq +,
chr19	20474031	20474816	MACS_peak_328	54.91	Upstream	Anxa1	1	20470661	Anxa1 Upstream -,
chr6	3486261	3487047	MACS_peak_514	54.87	RefSeq	Ccdc132	3	3499777	Ccdc132 RefSeq +,Ccdc132 RefSeq +,Ccdc132 RefSeq +,
chrX	92222820	92223607	MACS_peak_752	54.84	Promoter	Spin4	1	92222496	Spin4 Promoter -,
chr9	54828303	54829087	MACS_peak_633	54.68	Promoter	Chrna5	1	54828211	Chrna5 Promoter +,
chr7	87862765	87863310	MACS_peak_564	54.67	RefSeq	Iqgap1	1	87902317	Iqgap1 RefSeq -,
chr4	117220570	117221141	MACS_peak_461	54.6	Upstream	Eri3	1	117217598	Eri3 Upstream +,
chr1	88780495	88781289	MACS_peak_42	54.59	RefSeq	Dis3l2	2	88773551	Dis3l2 RefSeq +,Dis3l2 RefSeq +,
chr2	71245710	71246368	MACS_peak_365	54.48	RefSeq	Hat1	1	71253523	Hat1 RefSeq +,
chr4	124394334	124395011	MACS_peak_466	54.43	RefSeq	Sf3a3	2	124390855	Fhl3 Downstream +,Sf3a3 RefSeq +,
chr19	28418033	28418836	MACS_peak_331	54.42	RefSeq	Glis3	1	28545727	Glis3 RefSeq -,
chrX	103818147	103818946	MACS_peak_754	54.41	RefSeq	Gm5127	1	103842236	Gm5127 RefSeq +,
chr17	44754517	44755355	MACS_peak_303	54.29	RefSeq	Runx2	3	44807248	Runx2 RefSeq -,Runx2 RefSeq -,Runx2 RefSeq -,
chr19	32730907	32732037	MACS_peak_333	54.26	RefSeq	Papss2	2	32705966	Papss2 RefSeq +,Papss2 RefSeq +,
chr17	75741600	75742119	MACS_peak_315	54.19	RefSeq	Ltbp1	2	75598014	Ltbp1 RefSeq +,Ltbp1 RefSeq +,
chr7	29598274	29598767	MACS_peak_553	54.15	RefSeq	Hnrnpl	1	29601622	Hnrnpl RefSeq +,
chr13	70862289	70863096	MACS_peak_216	54.13	Downstream	Adamts16	1	70861685	Adamts16 Downstream -,
chr14	56993211	56994003	MACS_peak_225	54.11	RefSeq	Atp12a	1	56995672	Atp12a RefSeq +,
chr6	39668534	39669284	MACS_peak_524	54.11	RefSeq	Braf	1	39614324	Braf RefSeq -,
chr16	36136668	36137473	MACS_peak_280	54.11	Upstream	Csta	1	36136775	Csta Upstream -,
chr2	37979480	37980125	MACS_peak_352	54.11	RefSeq	Dennd1a	1	37898681	Dennd1a RefSeq -,
chr15	89281402	89282151	MACS_peak_266	54.11	Upstream	Mapk8ip2	1	89278841	Mapk8ip2 Upstream +,
chr5	24909977	24910779	MACS_peak_476	54.11	RefSeq	Mll3	1	24891081	Mll3 RefSeq -,
chr9	95580784	95581445	MACS_peak_650	54.11	RefSeq	Pcolce2	1	95567034	Pcolce2 RefSeq +,
chr11	3014340	3015003	MACS_peak_146	54.11	Upstream	Pisd-ps1	2	3018523	Pisd-ps1 Upstream +,Pisd-ps3 Upstream +,
chr1	162217160	162217844	MACS_peak_61	54.11	RefSeq	Rabgap1l	2	162215478	Rabgap1l RefSeq -,Rabgap1l RefSeq -,
chr2	61416343	61417125	MACS_peak_362	54.11	Promoter	Tank	1	61416167	Tank Promoter +,
chr12	109660210	109660920	MACS_peak_206	54.09	RefSeq	Eml1	2	109654995	Eml1 RefSeq +,Eml1 Promoter +,
chr10	99565734	99566535	MACS_peak_127	54.07	Downstream	Kitl	1	99568046	Kitl Downstream +,
chr10	43330405	43331116	MACS_peak_108	54.05	RefSeq	F830002L21Rik	1	43332001	F830002L21Rik RefSeq +,
chr10	126507589	126508278	MACS_peak_142	54	Downstream	Cdk4	3	126506328	Tspan31 Promoter -,Cdk4 Downstream +,Agap2 Upstream +,
chr8	41634251	41635062	MACS_peak_586	53.99	RefSeq	Vps37a	2	41616350	Vps37a RefSeq +,Mtmr7 Downstream -,
chr1	59961174	59962078	MACS_peak_22	53.97	Upstream	Fam117b	1	59964349	Fam117b Upstream +,
chr1	125936567	125937379	MACS_peak_49	53.96	RefSeq	Dpp10	1	125585400	Dpp10 RefSeq -,
chr4	119129545	119130357	MACS_peak_463	53.96	Downstream	Zmynd12	2	119131504	Zmynd12 Downstream +,Rimkla Downstream -,
chr6	100806009	100806822	MACS_peak_536	53.92	RefSeq	Ppp4r2	1	100801197	Ppp4r2 RefSeq +,
chr15	55523090	55523604	MACS_peak_249	53.86	RefSeq	Sntb1	1	55604581	Sntb1 RefSeq -,
chr6	121182432	121183153	MACS_peak_542	53.84	Downstream	Tuba8	1	121181115	Tuba8 Downstream +,
chr17	35033952	35034928	MACS_peak_299	53.83	Downstream	Zbtb12	3	35029943	Zbtb12 Downstream +,Ehmt2 Upstream +,Ehmt2 Upstream +,
chr16	36571859	36572437	MACS_peak_281	53.79	Upstream	Casr	1	36567720	Casr Upstream -,
chr2	162911065	162911697	MACS_peak_388	53.79	Downstream	Mybl2	2	162907766	Gtsf1l Downstream -,Mybl2 Downstream +,
chr18	65236018	65236525	MACS_peak_323	53.79	RefSeq	Nedd4l	2	65212470	Nedd4l RefSeq +,Nedd4l RefSeq +,
chr11	49881275	49881847	MACS_peak_156	53.79	RefSeq	Rnf130	2	49860543	Mir340 Upstream +,Rnf130 RefSeq +,
chr10	121257296	121257822	MACS_peak_140	53.79	RefSeq	Srgap1	1	121353248	Srgap1 RefSeq -,
chr2	59539925	59540421	MACS_peak_359	53.79	RefSeq	Tanc1	1	59567179	Tanc1 RefSeq +,
chr7	30948435	30948976	MACS_peak_554	53.79	RefSeq	Zfp146	2	30949440	Zfp146 RefSeq -,Gm5113 Upstream +,
chr6	71873460	71874277	MACS_peak_532	53.78	RefSeq	Polr1a	1	71894226	Polr1a RefSeq +,
chr1	63118191	63118889	MACS_peak_25	53.77	RefSeq	Ino80d	2	63127582	Ino80d RefSeq -,Ino80d RefSeq -,
chr1	178707697	178708507	MACS_peak_73	53.76	RefSeq	Cep170	2	178688169	Mir350 Upstream -,Cep170 RefSeq -,
chr10	98605667	98606342	MACS_peak_126	53.76	RefSeq	Poc1b	1	98615239	Poc1b RefSeq +,
chr2	3117451	3118269	MACS_peak_342	53.75	RefSeq	Fam171a1	1	3090396	Fam171a1 RefSeq +,
chr3	27844611	27845429	MACS_peak_397	53.75	RefSeq	Pld1	1	27934968	Pld1 RefSeq +,
chr10	109112009	109112828	MACS_peak_129	53.72	Downstream	Nav3	1	109115494	Nav3 Downstream -,
chr5	5560980	5561636	MACS_peak_474	53.64	Upstream	Gtpbp10	1	5565001	Gtpbp10 Upstream -,
chr5	108926306	108927130	MACS_peak_494	53.61	RefSeq	Pcgf3	1	108911260	Pcgf3 RefSeq +,
chr7	89530580	89531395	MACS_peak_565	53.59	RefSeq	Adamtsl3	1	89623606	Adamtsl3 RefSeq +,
chr10	114802071	114802648	MACS_peak_132	53.54	Upstream	Tmem19	2	114802021	Thap2 Downstream -,Tmem19 Upstream -,
chr16	25701358	25701803	MACS_peak_275	53.54	RefSeq	Trp63	3	25780565	Trp63 RefSeq +,Trp63 RefSeq +,Trp63 RefSeq +,
chr7	28982214	28983033	MACS_peak_552	53.45	Downstream	Dyrk1b	1	28977313	Dyrk1b Downstream +,
chr10	86439107	86439652	MACS_peak_120	53.39	RefSeq	Stab2	1	86387295	Stab2 RefSeq -,
chr10	40546777	40547747	MACS_peak_107	53.33	Downstream	Cdc40	1	40547698	Cdc40 Downstream -,
chr3	58276608	58277332	MACS_peak_404	53.23	Downstream	Tsc22d2	1	58275709	Tsc22d2 Downstream +,
chr6	21986964	21987653	MACS_peak_520	53.18	RefSeq	A430107O13Rik	1	22070783	A430107O13Rik RefSeq +,
chr8	96561728	96562320	MACS_peak_594	53.12	RefSeq	Ogfod1	3	96561414	Nudt21 Promoter -,Ogfod1 RefSeq +,Ogfod1 RefSeq +,
chr8	28302705	28303535	MACS_peak_585	53.08	Downstream	Got1l1	1	28302930	Got1l1 Downstream -,
chr8	122290685	122291523	MACS_peak_601	53.07	RefSeq	4632415K11Rik	2	122286618	Atp2c2 Downstream +,4632415K11Rik RefSeq -,
chr15	32223952	32224696	MACS_peak_238	53.02	RefSeq	Sema5a	1	32400357	Sema5a RefSeq +,
chr5	73061811	73062505	MACS_peak_490	52.98	RefSeq	Nipal1	1	73050701	Nipal1 RefSeq +,
chr1	42758156	42758997	MACS_peak_12	52.97	Downstream	Pou3f3	3	42756346	Pou3f3 Downstream +,2900092D14Rik RefSeq +,2610017I09Rik Upstream -,
chr2	154220305	154221138	MACS_peak_386	52.97	RefSeq	Snta1	1	154217909	Snta1 RefSeq -,
chr8	119652093	119653092	MACS_peak_599	52.92	RefSeq	Bcmo1	2	119638718	Bcmo1 RefSeq +,Bcmo1 RefSeq +,
chr14	58566400	58567137	MACS_peak_227	52.92	RefSeq	Efha1	1	58576582	Efha1 RefSeq -,
chr8	107041339	107042182	MACS_peak_596	52.91	RefSeq	Nae1	2	107039287	Nae1 RefSeq -,Ccdc79 Upstream -,
chr2	34679877	34680664	MACS_peak_351	52.89	Upstream	Fbxw2	5	34670794	Fbxw2 RefSeq -,Fbxw2 Upstream -,Fbxw2 RefSeq -,Fbxw2 RefSeq -,Fbxw2 RefSeq -,
chr3	137771847	137772480	MACS_peak_432	52.89	RefSeq	Mttp	2	137773554	Mttp RefSeq -,Mttp RefSeq -,
chr9	99182134	99182980	MACS_peak_652	52.81	RefSeq	Cep70	1	99172380	Cep70 RefSeq +,
chr10	39114785	39115450	MACS_peak_104	52.81	RefSeq	Fyn	3	39187418	Fyn RefSeq +,Fyn RefSeq +,Fyn RefSeq +,
chr19	57543266	57544112	MACS_peak_339	52.81	RefSeq	Trub1	2	57545422	Trub1 RefSeq +,Trub1 RefSeq +,
chr13	59638987	59639834	MACS_peak_213	52.77	RefSeq	Agtpbp1	2	59604762	Agtpbp1 RefSeq -,Agtpbp1 RefSeq -,
chr3	75066592	75067439	MACS_peak_408	52.77	RefSeq	Serpini2	1	75060121	Serpini2 RefSeq -,
chr15	59139036	59139587	MACS_peak_253	52.77	Upstream	Sqle	1	59141146	Sqle Upstream +,
chr5	147648901	147649749	MACS_peak_512	52.75	Downstream	Rpl21	2	147651146	Rasl11a Upstream +,Rpl21 Downstream +,
chr2	143488851	143489700	MACS_peak_383	52.71	RefSeq	Pcsk2	1	143506969	Pcsk2 RefSeq +,
chr1	138620637	138621316	MACS_peak_55	52.68	RefSeq	LOC100503474	1	138607572	LOC100503474 RefSeq +,
chr9	55358711	55359585	MACS_peak_634	52.67	RefSeq	Etfa	1	55331121	Etfa RefSeq -,
chr8	26940085	26940911	MACS_peak_582	52.66	RefSeq	Ash2l	2	26939271	Ash2l RefSeq -,Ash2l RefSeq -,
chr18	56955720	56956571	MACS_peak_322	52.64	RefSeq	2014-03-03	1	57003260	March3 RefSeq -,
chr7	116207910	116208753	MACS_peak_574	52.64	RefSeq	Ric3	2	116202310	Ric3 RefSeq -,Ric3 RefSeq -,
chr12	66137664	66138516	MACS_peak_189	52.61	RefSeq	Prpf39	1	66150872	Prpf39 RefSeq +,
chr1	138622325	138622928	MACS_peak_56	52.6	Downstream	LOC100503474	1	138627305	LOC100503474 Downstream +,
chr1	164660405	164661188	MACS_peak_63	52.55	RefSeq	Prrc2c	1	164636276	Prrc2c RefSeq -,
chr12	16969681	16970535	MACS_peak_179	52.54	RefSeq	Rock2	1	16948457	Rock2 RefSeq +,
chr9	40898790	40899643	MACS_peak_631	52.53	RefSeq	Ubash3b	1	40893625	Ubash3b RefSeq -,
chr13	32089985	32090840	MACS_peak_210	52.51	RefSeq	Gmds	1	32170908	Gmds RefSeq -,
chr5	142323274	142324129	MACS_peak_510	52.51	RefSeq	Sdk1	1	142203642	Sdk1 RefSeq +,
chr12	71253673	71254218	MACS_peak_191	52.46	Upstream	Abhd12b	1	71249657	Abhd12b Upstream +,
chr14	57528245	57529102	MACS_peak_226	52.45	RefSeq	Zmym2	1	57544049	Zmym2 RefSeq +,
chr3	10388481	10389253	MACS_peak_393	52.44	RefSeq	Chmp4c	1	10379014	Chmp4c RefSeq +,
chr5	65825327	65826715	MACS_peak_488	52.43	RefSeq	Ugdh	1	65815745	Ugdh RefSeq -,
chr10	13484986	13485837	MACS_peak_90	52.38	RefSeq	Aig1	1	13480550	Aig1 RefSeq -,
chr1	154604138	154605042	MACS_peak_60	52.38	RefSeq	Apobec4	2	154601203	Apobec4 RefSeq +,Arpc5 Upstream +,
chr7	106555103	106555918	MACS_peak_572	52.38	RefSeq	Gdpd5	1	106569802	Gdpd5 RefSeq +,
chr11	65061829	65062633	MACS_peak_163	52.38	RefSeq	Myocd	2	65036756	Myocd RefSeq -,Myocd RefSeq -,
chr3	97625095	97625876	MACS_peak_416	52.38	RefSeq	Pde4dip	3	97559881	Pde4dip RefSeq -,Pde4dip RefSeq -,Pde4dip Downstream -,
chr9	60089764	60090364	MACS_peak_636	52.38	RefSeq	Thsd4	1	60086764	Thsd4 RefSeq -,
chr17	5643775	5644626	MACS_peak_293	52.38	RefSeq	Zdhhc14	1	5623271	Zdhhc14 RefSeq +,
chr18	10637248	10638068	MACS_peak_319	52.32	Downstream	Abhd3	2	10633228	Abhd3 Downstream -,Snrpd1 Downstream +,
chr6	137412524	137413133	MACS_peak_549	52.32	RefSeq	Ptpro	4	137307012	Ptpro RefSeq +,Ptpro RefSeq +,Ptpro RefSeq +,Ptpro RefSeq +,
chr1	181624843	181625696	MACS_peak_76	52.31	Downstream	Sccpdh	1	181622315	Sccpdh Downstream +,
chr17	63441717	63442571	MACS_peak_309	52.28	RefSeq	Fbxl17	1	63622589	Fbxl17 RefSeq -,
chr15	12314461	12315179	MACS_peak_236	52.26	RefSeq	Pdzd2	1	12404534	Pdzd2 RefSeq -,
chr12	109208284	109209147	MACS_peak_205	52.25	RefSeq	Bcl11b	2	109195093	Bcl11b RefSeq -,Bcl11b RefSeq -,
chr2	66014753	66015616	MACS_peak_363	52.25	Downstream	Ttc21b	1	66017385	Ttc21b Downstream -,
chr3	86620844	86621355	MACS_peak_411	52.23	RefSeq	Dclk2	6	86657413	Dclk2 RefSeq -,Dclk2 RefSeq -,Dclk2 RefSeq -,Dclk2 RefSeq -,Dclk2 RefSeq -,Dclk2 RefSeq -,
chr1	80255743	80256536	MACS_peak_40	52.2	Downstream	Cul3	1	80258392	Cul3 Downstream -,
chr4	45096180	45096894	MACS_peak_449	52.19	RefSeq	Fbxo10	1	45072272	Fbxo10 RefSeq -,
chr11	53534226	53535069	MACS_peak_158	52.09	Promoter	Il5	1	53533820	Il5 Promoter +,
chr1	167855685	167856512	MACS_peak_67	52.08	RefSeq	Pou2f1	4	167835292	Pou2f1 RefSeq -,Pou2f1 RefSeq -,Pou2f1 RefSeq -,Pou2f1 RefSeq -,
chr10	126800808	126801550	MACS_peak_143	52.06	RefSeq	Inhbc	1	126800465	Inhbc RefSeq -,
chr3	90146448	90147063	MACS_peak_414	52.05	RefSeq	Gatad2b	1	90153834	Gatad2b RefSeq +,
chr17	83985156	83986018	MACS_peak_316	52.02	Downstream	Kcng3	1	83980296	Kcng3 Downstream -,
chr1	89415850	89416298	MACS_peak_43	52.02	RefSeq	Ngef	2	89395170	Ngef RefSeq -,Ngef Upstream -,
chr1	194987021	194988034	MACS_peak_82	51.97	RefSeq	Irf6	1	194988793	Irf6 RefSeq +,
chr10	62885781	62886650	MACS_peak_117	51.95	Upstream	Ctnna3	1	62887345	Ctnna3 Upstream +,
chr10	53760440	53761241	MACS_peak_114	51.92	RefSeq	Man1a	1	53710695	Man1a RefSeq -,
chr1	194483988	194484403	MACS_peak_81	51.87	RefSeq	Hhat	1	194467036	Hhat RefSeq -,
chr17	65996414	65996986	MACS_peak_313	51.87	Upstream	Txndc2	3	65994596	Txndc2 Upstream -,Txndc2 Upstream -,Rab31 Downstream -,
chr17	47120253	47121009	MACS_peak_304	51.74	RefSeq	Ubr2	2	47106335	Ubr2 RefSeq -,Ubr2 RefSeq -,
chr1	181931206	181931957	MACS_peak_77	51.72	RefSeq	Cdc42bpa	1	181993502	Cdc42bpa RefSeq +,
chr9	121411562	121412466	MACS_peak_666	51.68	Upstream	Cck	1	121410307	Cck Upstream -,
chr13	98974020	98974873	MACS_peak_221	51.65	RefSeq	Rgnef	1	98822309	Rgnef RefSeq -,
chr8	71644230	71644998	MACS_peak_590	51.64	Downstream	Atp6v1b2	1	71642616	Atp6v1b2 Downstream +,
chr15	66539193	66540054	MACS_peak_260	51.5	RefSeq	Tg	1	66592332	Tg RefSeq +,
chr16	96361806	96362619	MACS_peak_292	51.5	Upstream	Wrb	1	96361525	Wrb Upstream +,
chr8	18772272	18772824	MACS_peak_579	51.49	RefSeq	Mcph1	1	18699206	Mcph1 RefSeq +,
chr17	47375336	47375848	MACS_peak_306	51.49	RefSeq	Trerf1	2	47387174	Trerf1 RefSeq +,Trerf1 RefSeq +,
chr13	55796921	55797608	MACS_peak_212	51.44	RefSeq	B230219D22Rik	1	55799698	B230219D22Rik RefSeq +,
chr11	115891025	115891398	MACS_peak_173	51.44	Upstream	H3f3b	2	115889252	H3f3b Upstream -,Unk Promoter +,
chr10	19865109	19865797	MACS_peak_94	51.39	Downstream	Map3k5	3	19863225	Mtap7 Upstream +,Map3k5 Downstream +,Mtap7 Upstream +,
chr6	136487851	136488551	MACS_peak_548	51.38	RefSeq	Atf7ip	1	136511661	Atf7ip RefSeq +,
chr4	148829401	148830021	MACS_peak_469	51.35	Promoter	Rbp7	1	148829552	Rbp7 Promoter -,
chr8	112230743	112231518	MACS_peak_597	51.35	RefSeq	Zfp821	4	112239166	Zfp821 RefSeq +,Zfp821 RefSeq +,Zfp821 RefSeq +,Zfp821 RefSeq +,
chr11	62415267	62415925	MACS_peak_162	51.31	Downstream	Trpv2	6	62410878	Trpv2 Downstream +,2410006H16Rik Upstream +,BC046404 Downstream -,Snord49a Upstream +,Snord65 Upstream +,Snord49b Upstream +,
chr1	52868490	52869160	MACS_peak_15	51.3	RefSeq	Inpp1	1	52860372	Inpp1 RefSeq -,
chr1	172725660	172726284	MACS_peak_70	51.15	RefSeq	Atf6	1	172716219	Atf6 RefSeq -,
chr4	153846360	153846948	MACS_peak_471	51.15	RefSeq	Prdm16	2	153850582	Prdm16 RefSeq -,Prdm16 RefSeq -,
chr1	84894748	84895319	MACS_peak_41	51.12	Downstream	Slc16a14	2	84866764	Fbxo36 RefSeq +,Slc16a14 Downstream -,
chr17	47147744	47148663	MACS_peak_305	51.12	Promoter	Ubr2	2	47147956	Ubr2 Promoter -,Ubr2 Promoter -,
chr3	101952546	101953782	MACS_peak_417	51.07	Downstream	Casq2	3	101955435	Casq2 Downstream +,Vangl1 Downstream -,Vangl1 Downstream -,
chr1	71707841	71708467	MACS_peak_32	51.05	Upstream	Fn1	1	71705245	Fn1 Upstream -,
chr12	83518214	83518987	MACS_peak_197	50.92	RefSeq	Sipa1l1	2	83411912	Sipa1l1 RefSeq +,Sipa1l1 RefSeq +,
chr11	82528839	82529587	MACS_peak_168	50.89	Downstream	Cct6b	1	82527749	Cct6b Downstream -,
chr12	32875796	32876544	MACS_peak_181	50.89	RefSeq	Pik3cg	3	32875707	Pik3cg RefSeq -,Pik3cg RefSeq -,Pik3cg RefSeq -,
chr12	105955531	105956151	MACS_peak_202	50.66	RefSeq	Dicer1	1	105958031	Dicer1 RefSeq -,
chr3	88817614	88818319	MACS_peak_412	50.64	RefSeq	Ash1l	1	88826541	Ash1l RefSeq +,
chr1	182076253	182077062	MACS_peak_78	50.63	RefSeq	Cdc42bpa	1	181993502	Cdc42bpa RefSeq +,
chr10	60994383	60995887	MACS_peak_116	50.61	RefSeq	Lrrc20	1	60991804	Lrrc20 RefSeq +,
chr6	29373709	29374186	MACS_peak_521	50.57	RefSeq	Ccdc136	3	29362986	Ccdc136 RefSeq +,Flnc Upstream +,Ccdc136 RefSeq +,
chr10	21727349	21728007	MACS_peak_97	50.57	Downstream	Sgk1	6	21724708	Sgk1 Downstream +,Sgk1 Downstream +,Sgk1 Downstream +,Sgk1 Downstream +,Sgk1 Downstream +,Sgk1 Downstream +,
chr5	65813383	65813873	MACS_peak_487	50.57	RefSeq	Ugdh	1	65815745	Ugdh RefSeq -,
chr13	42962574	42963332	MACS_peak_211	50.52	RefSeq	Phactr1	2	43004962	Phactr1 RefSeq +,Phactr1 RefSeq +,
chr4	35145259	35146324	MACS_peak_446	50.42	RefSeq	3110043O21Rik	1	35155804	3110043O21Rik RefSeq -,
chr4	107576097	107576861	MACS_peak_459	50.3	Downstream	0610037L13Rik	2	107571586	Cpt2 Downstream -,0610037L13Rik Downstream +,
chr15	61860251	61860717	MACS_peak_258	50.29	Upstream	Pvt1	1	61864041	Pvt1 Upstream +,
chr3	132983754	132984589	MACS_peak_430	50.23	RefSeq	Ppa2	1	133007082	Ppa2 RefSeq +,
chr17	30391824	30392437	MACS_peak_297	50.14	RefSeq	Btbd9	2	30532825	Btbd9 RefSeq -,Btbd9 RefSeq -,
chr3	96332932	96333772	MACS_peak_415	50.09	RefSeq	Hfe2	1	96331149	Hfe2 RefSeq +,
chr11	90143340	90143880	MACS_peak_170	50.06	Downstream	Mmd	1	90144887	Mmd Downstream +,
chr1	60248389	60248936	MACS_peak_23	50.06	RefSeq	Nbeal1	1	60314521	Nbeal1 RefSeq +,
chr1	63212958	63213465	MACS_peak_26	50.06	RefSeq	Ndufs1	4	63206755	Ndufs1 RefSeq -,Ndufs1 RefSeq -,Ndufs1 RefSeq -,Ndufs1 RefSeq -,
chr15	75909982	75910522	MACS_peak_264	50.06	Downstream	Nrbp2	5	75905386	Puf60 RefSeq -,Puf60 RefSeq -,Nrbp2 Downstream -,Puf60 RefSeq -,Scrib Upstream -,
chr7	116916168	116916718	MACS_peak_575	50.06	RefSeq	Nrip3	1	116913289	Nrip3 RefSeq -,
chr1	58176646	58177263	MACS_peak_20	50.04	RefSeq	Aox3	1	58213663	Aox3 RefSeq +,
chr1	74600784	74601554	MACS_peak_34	50.04	RefSeq	Plcd4	3	74595187	Plcd4 RefSeq +,Plcd4 RefSeq +,Usp37 Upstream -,
