# Supplementary material for: Necdin is a breast cancer metastasis suppressor that regulates the transcription of c-Myc
Source: Oncotarget. 2015 Aug 19;6(31):31557–68. doi: 10.18632/oncotarget.5230 (PMC4741624; doi:10.18632/oncotarget.5230)
Supplement: Supplementary file 7 [file oncotarget-06-31557-s007.xlsx]

## Sheet: 4T1 Ndn 50C N20 MACS
chr1	36335896	36336640	MACS_peak_7	54.3	Upstream	Neurl3	1	36335770	Neurl3 Upstream -,
chr1	37779940	37780637	MACS_peak_9	75.57	Upstream	2010300C02Rik	1	37782156	2010300C02Rik Upstream -,
chr1	52558478	52559119	MACS_peak_14	52.22	Upstream	Nab1	1	52562792	Nab1 Upstream -,
chr1	57280144	57280430	MACS_peak_15	68.27	Upstream	BC055402	1	57277340	BC055402 Upstream -,
chr1	88259978	88260607	MACS_peak_32	58.32	Upstream	Ncl	3	88258402	Ncl Upstream -,C130036L24Rik RefSeq +,Snord82 Upstream -,
chr1	154648029	154648811	MACS_peak_60	61.2	Upstream	Ncf2	1	154649519	Ncf2 Upstream +,
chr1	173483887	173484597	MACS_peak_76	51.07	Upstream	Cd244	1	173483823	Cd244 Upstream +,
chr10	57783368	57784129	MACS_peak_108	64.77	Upstream	Lims1	1	57780713	Lims1 Upstream +,
chr10	57784531	57785543	MACS_peak_109	58.29	Upstream	Lims1	1	57780713	Lims1 Upstream +,
chr10	83115404	83115944	MACS_peak_129	50.8	Upstream	Appl2	1	83116909	Appl2 Upstream -,
chr10	84767059	84767872	MACS_peak_132	51.81	Upstream	Gm8394	1	84770813	Gm8394 Upstream +,
chr10	126816618	126817175	MACS_peak_152	68.23	Upstream	Inhbc	1	126813100	Inhbc Upstream -,
chr10	127195874	127196956	MACS_peak_153	61.76	Upstream	Gpr182	2	127193361	Gpr182 Upstream -,Rdh1 Promoter +,
chr11	4504564	4505171	MACS_peak_155	52.5	Upstream	Mtmr3	1	4500318	Mtmr3 Upstream -,
chr11	11800332	11800776	MACS_peak_160	84.41	Upstream	Ddc	2	11795911	Ddc Upstream -,Ddc Upstream -,
chr11	51576638	51577527	MACS_peak_167	54.86	Upstream	Sec24a	2	51574275	Sar1b Promoter +,Sec24a Upstream -,
chr11	101829765	101830545	MACS_peak_188	60.87	Upstream	Sost	2	101827457	Dusp3 Downstream -,Sost Upstream -,
chr12	110937775	110938568	MACS_peak_246	56.03	Upstream	Mir379	1	110941769	Mir379 Upstream +,
chr14	26593058	26594105	MACS_peak_271	56.94	Upstream	Zcchc24	1	26593842	Zcchc24 Upstream -,
chr14	31458678	31459422	MACS_peak_275	62.62	Upstream	Rft1	1	31462060	Rft1 Upstream +,
chr14	51515300	51516144	MACS_peak_279	66.47	Upstream	Klhl33	1	51518430	Klhl33 Upstream -,
chr15	4842922	4843498	MACS_peak_291	65.62	Upstream	Heatr7b2	1	4843236	Heatr7b2 Upstream +,
chr15	50728789	50729590	MACS_peak_310	58.64	Upstream	Trps1	2	50726160	Trps1 Upstream -,Mir1907 Upstream -,
chr15	78636491	78637769	MACS_peak_340	57.97	Upstream	Card10	1	78638972	Card10 Upstream -,
chr15	101836703	101837657	MACS_peak_346	61.65	Upstream	Krt8	1	101840273	Krt8 Upstream -,
chr16	35540375	35541082	MACS_peak_377	56.03	Upstream	Sema5b	1	35535947	Sema5b Upstream +,
chr17	6097822	6098319	MACS_peak_391	70.73	Upstream	Tulp4	1	6101329	Tulp4 Upstream +,
chr17	26388612	26389900	MACS_peak_395	50.27	Upstream	Itfg3	5	26384354	Luc7l Upstream +,Itfg3 Upstream -,Luc7l Upstream +,Luc7l Upstream +,Luc7l Upstream +,
chr17	34945137	34945812	MACS_peak_404	65.42	Upstream	Cyp21a1	2	34941036	C4a Downstream -,Cyp21a1 Upstream -,
chr17	36334479	36335001	MACS_peak_407	51.75	Upstream	H2-T3	1	36332596	H2-T3 Upstream -,
chr17	39979674	39985981	MACS_peak_408	171.82	Upstream	Mir715	1	39975580	Mir715 Upstream +,
chr17	43642951	43643527	MACS_peak_410	50.12	Upstream	Mep1a	1	43645222	Mep1a Upstream -,
chr17	46290271	46290948	MACS_peak_412	80.69	Upstream	Rsph9	4	46286298	Gtpbp2 Upstream +,Mad2l1bp RefSeq -,Gtpbp2 Upstream +,Rsph9 Upstream -,
chr19	7338607	7339187	MACS_peak_447	61.18	Upstream	Rcor2	1	7338753	Rcor2 Upstream +,
chr19	30629225	30629733	MACS_peak_456	50.8	Upstream	Dkk1	1	30629486	Dkk1 Upstream -,
chr19	47928458	47928901	MACS_peak_462	61.47	Upstream	Gsto1	1	47923978	Gsto1 Upstream +,
chr2	30690232	30690949	MACS_peak_483	70.91	Upstream	Asb6	1	30689320	Asb6 Upstream -,
chr2	30761726	30762261	MACS_peak_484	58.27	Upstream	Ptges	1	30764317	Ptges Upstream -,
chr2	121107841	121108554	MACS_peak_511	53.92	Upstream	Mtap1a	1	121109837	Mtap1a Upstream +,
chr2	144187370	144188221	MACS_peak_526	61.17	Upstream	Pet117	3	144189218	Csrp2bp Upstream +,Pet117 Upstream +,Csrp2bp Upstream +,
chr2	165720126	165720412	MACS_peak_542	86.79	Upstream	Zmynd8	1	165715688	Zmynd8 Upstream -,
chr3	90388869	90389727	MACS_peak_558	72.39	Upstream	S100a2	1	90388668	S100a2 Upstream +,
chr3	122003735	122004579	MACS_peak_575	70.95	Upstream	Mir760	1	122002121	Mir760 Upstream -,
chr4	32699172	32699673	MACS_peak_588	58.27	Upstream	Gja10	3	32694857	Gja10 Upstream -,Casp8ap2 Upstream +,Casp8ap2 Upstream +,
chr4	128931945	128932996	MACS_peak_609	81.82	Upstream	C77080	1	128931187	C77080 Upstream -,
chr4	136517463	136518271	MACS_peak_615	72.38	Upstream	Epha8	1	136518231	Epha8 Upstream -,
chr5	138070426	138071664	MACS_peak_658	57.47	Upstream	Fbxo24	4	138071806	Lrch4 RefSeq +,Lrch4 RefSeq +,Fbxo24 Upstream -,Lrch4-sap25 RefSeq +,
chr5	140015955	140016730	MACS_peak_660	61.45	Upstream	Uncx	1	140014351	Uncx Upstream +,
chr5	145528325	145528610	MACS_peak_662	52.38	Upstream	Tmem130	2	145524160	Trrap Upstream +,Tmem130 Upstream -,
chr5	147042398	147042931	MACS_peak_663	52.73	Upstream	Rnf6	2	147038513	Cdk8 Promoter +,Rnf6 Upstream -,
chr6	39512430	39513092	MACS_peak_678	91.97	Upstream	Dennd2a	1	39513333	Dennd2a Upstream -,
chr6	54544736	54545200	MACS_peak_682	82.07	Upstream	Fkbp14	3	54544147	Plekha8 Promoter +,Fkbp14 Upstream -,Plekha8 Upstream +,
chr6	83107907	83108465	MACS_peak_685	62.26	Upstream	Wdr54	7	83107573	Rtkn Downstream +,Rtkn Downstream +,Dctn1 Upstream +,Rtkn Downstream +,Dctn1 Upstream +,Wdr54 Upstream -,1700003E16Rik RefSeq +,
chr6	87491100	87491874	MACS_peak_687	61.49	Upstream	Arhgap25	1	87488729	Arhgap25 Upstream -,
chr6	90768990	90769777	MACS_peak_688	58.78	Upstream	Iqsec1	1	90765617	Iqsec1 Upstream -,
chr8	109933591	109934187	MACS_peak_752	63.6	Upstream	Nqo1	2	109931388	Nob1 Downstream -,Nqo1 Upstream -,
chr8	125080280	125081154	MACS_peak_763	77.15	Upstream	Fam38a	1	125080729	Fam38a Upstream -,
chr8	125359723	125360263	MACS_peak_764	60.86	Upstream	Gm16378	1	125359977	Gm16378 Upstream +,
chr8	128248434	128249053	MACS_peak_770	64.15	Upstream	Ntpcr	1	128252602	Ntpcr Upstream +,
chr11	4886566	4887368	MACS_peak_156	55.15	Promoter	Ap1b1	1	4886432	Ap1b1 Promoter +,
chr11	70577976	70578700	MACS_peak_174	66.39	Promoter	Zfp3	1	70577473	Zfp3 Promoter +,
chr12	105990561	105991010	MACS_peak_239	61.47	Promoter	Dicer1	1	105990637	Dicer1 Promoter -,
chr15	48624091	48624861	MACS_peak_309	64.39	Promoter	Csmd3	1	48624010	Csmd3 Promoter -,
chr16	17451132	17452586	MACS_peak_353	103.56	Promoter	Crkl	1	17451604	Crkl Promoter +,
chr16	30283499	30284536	MACS_peak_371	65.82	Promoter	Lrrc15	1	30283815	Lrrc15 Promoter -,
chr17	33225687	33226486	MACS_peak_401	58.92	Promoter	Zfp563	1	33225836	Zfp563 Promoter +,
chr17	35372793	35373548	MACS_peak_406	56.03	Promoter	Nfkbil1	3	35371140	Nfkbil1 Promoter -,Ddx39b Upstream +,Atp6v1g2 Promoter +,
chr18	12394978	12395582	MACS_peak_436	60.2	Promoter	Npc1	1	12395370	Npc1 Promoter -,
chr2	6134287	6135189	MACS_peak_469	55.78	Promoter	Echdc3	1	6134515	Echdc3 Promoter -,
chr2	68698664	68699634	MACS_peak_493	94.73	Promoter	Lass6	1	68699138	Lass6 Promoter +,
chr2	131035677	131036411	MACS_peak_519	62.19	Promoter	2310035K24Rik	1	131035700	2310035K24Rik Promoter +,
chr2	164286156	164286940	MACS_peak_541	54.27	Promoter	Sys1	1	164285995	Sys1 Promoter +,
chr3	27837597	27838797	MACS_peak_549	63.17	Promoter	Pld1	1	27837126	Pld1 Promoter +,
chr3	57380011	57380850	MACS_peak_553	66.92	Promoter	Wwtr1	2	57380273	Wwtr1 Promoter -,Wwtr1 Promoter -,
chr4	151306977	151307573	MACS_peak_622	82.45	Promoter	Dnajc11	1	151307353	Dnajc11 Promoter +,
chr5	123464494	123465193	MACS_peak_651	107.12	Promoter	Orai1	1	123464607	Orai1 Promoter +,
chr6	4550243	4550930	MACS_peak_668	56.54	Promoter	Casd1	1	4550590	Casd1 Promoter +,
chr6	86799687	86800744	MACS_peak_686	54.29	Promoter	2610306M01Rik	3	86799909	Aak1 RefSeq +,2610306M01Rik Promoter -,Aak1 RefSeq +,
chr7	121261394	121261953	MACS_peak_716	62.26	Promoter	Rras2	1	121261770	Rras2 Promoter -,
chr8	13158465	13158956	MACS_peak_729	54.47	Promoter	Lamp1	1	13158659	Lamp1 Promoter +,
chr8	72314640	72315361	MACS_peak_743	55.18	Promoter	Atp13a1	1	72314586	Atp13a1 Promoter +,
chr8	124899906	124900388	MACS_peak_762	61.21	Promoter	Zc3h18	2	124900040	Zc3h18 Promoter +,Zc3h18 Promoter +,
chr9	20897334	20898023	MACS_peak_782	51.08	Promoter	Raver1	1	20896907	Raver1 Promoter -,
chrX	103381479	103382395	MACS_peak_872	77.36	Promoter	Pgk1	1	103381987	Pgk1 Promoter +,
chr1	13575727	13576217	MACS_peak_3	61.68	RefSeq	Tram1	1	13567338	Tram1 RefSeq -,
chr1	16481813	16482444	MACS_peak_5	61.96	RefSeq	Stau2	2	16364111	Stau2 RefSeq -,Stau2 RefSeq -,
chr1	43507757	43508506	MACS_peak_10	64.43	RefSeq	Nck2	1	43565005	Nck2 RefSeq +,
chr1	51062411	51062964	MACS_peak_13	50.8	RefSeq	Tmeff2	1	51114266	Tmeff2 RefSeq +,
chr1	58984414	58985219	MACS_peak_16	60.37	RefSeq	Trak2	1	58993784	Trak2 RefSeq -,
chr1	59107510	59108237	MACS_peak_17	51.15	RefSeq	Als2cr11	1	59129521	Als2cr11 RefSeq -,
chr1	61055985	61056749	MACS_peak_18	61.61	RefSeq	Icos	1	61045986	Icos RefSeq +,
chr1	67263896	67264448	MACS_peak_20	74.68	RefSeq	Cps1	1	67223356	Cps1 RefSeq +,
chr1	69061578	69062218	MACS_peak_21	58.55	RefSeq	Erbb4	1	68620561	Erbb4 RefSeq -,
chr1	72502792	72503736	MACS_peak_24	50.47	RefSeq	2014-03-04	1	72528386	March4 RefSeq -,
chr1	74577179	74578061	MACS_peak_25	61.67	RefSeq	Usp37	2	74529750	Rqcd1 RefSeq +,Usp37 RefSeq -,
chr1	75425019	75425675	MACS_peak_26	56.47	RefSeq	Speg	3	75400401	Speg RefSeq +,Gmppa Upstream +,Speg RefSeq +,
chr1	80289204	80289912	MACS_peak_27	50.59	RefSeq	Cul3	1	80300173	Cul3 RefSeq -,
chr1	80723813	80724385	MACS_peak_28	66.43	RefSeq	Dock10	1	80626362	Dock10 RefSeq -,
chr1	82246252	82246715	MACS_peak_29	61.47	RefSeq	Irs1	1	82258821	Irs1 RefSeq -,
chr1	84867193	84867592	MACS_peak_31	72.65	RefSeq	Fbxo36	1	84866764	Fbxo36 RefSeq +,
chr1	88474537	88475131	MACS_peak_33	50.21	RefSeq	Pde6d	2	88459307	Pde6d RefSeq -,Cops7b Upstream +,
chr1	89491683	89492276	MACS_peak_34	54.86	RefSeq	Neu2	4	89482534	Neu2 RefSeq +,Neu2 RefSeq +,Neu2 RefSeq +,Neu2 RefSeq +,
chr1	91028679	91029398	MACS_peak_35	53.89	RefSeq	Sh3bp4	1	91008728	Sh3bp4 RefSeq +,
chr1	99976243	99976641	MACS_peak_40	53.78	RefSeq	Pam	1	99854914	Pam RefSeq -,
chr1	108259905	108260489	MACS_peak_41	58.44	RefSeq	Phlpp1	1	108179659	Phlpp1 RefSeq +,
chr1	129835638	129836271	MACS_peak_44	58.86	RefSeq	Rab3gap1	1	129802927	Rab3gap1 RefSeq +,
chr1	132805623	132806219	MACS_peak_46	69.02	RefSeq	Il20	1	132805795	Il20 RefSeq -,
chr1	135308341	135308983	MACS_peak_47	54.34	RefSeq	Sox13	1	135299807	Sox13 RefSeq -,
chr1	136030112	136030802	MACS_peak_50	64.79	RefSeq	Chit1	1	136027941	Chit1 RefSeq +,
chr1	137013580	137014292	MACS_peak_51	63.73	RefSeq	Ptprv	1	137017088	Ptprv RefSeq -,
chr1	137441119	137441839	MACS_peak_53	52.58	RefSeq	Nav1	1	137406519	Nav1 RefSeq -,
chr1	141069631	141070223	MACS_peak_56	69.06	RefSeq	Dennd1b	2	140966478	Dennd1b RefSeq +,Dennd1b RefSeq +,
chr1	153645460	153646301	MACS_peak_59	59.12	RefSeq	Edem3	1	153636006	Edem3 RefSeq +,
chr1	155333809	155334553	MACS_peak_62	51.63	RefSeq	Dhx9	1	155318813	Dhx9 RefSeq -,
chr1	157797123	157797604	MACS_peak_64	73.4	RefSeq	Cep350	1	157756214	Cep350 RefSeq -,
chr1	158115839	158116639	MACS_peak_65	58.55	RefSeq	Fam163a	1	158029100	Fam163a RefSeq -,
chr1	158381672	158382071	MACS_peak_66	65.08	RefSeq	Soat1	1	158381323	Soat1 RefSeq -,
chr1	164309884	164310699	MACS_peak_68	72.09	RefSeq	Dnm3	2	164162771	Dnm3 RefSeq -,Dnm3 RefSeq -,
chr1	164826025	164826523	MACS_peak_69	61.47	RefSeq	Fmo2	1	164816985	Fmo2 RefSeq -,
chr1	164846721	164847201	MACS_peak_70	80.06	RefSeq	Fmo6	1	164856993	Fmo6 RefSeq -,
chr1	170272917	170273657	MACS_peak_72	55.89	RefSeq	Pbx1	2	170205916	Pbx1 RefSeq -,Pbx1 RefSeq -,
chr1	174094094	174094916	MACS_peak_77	51.51	RefSeq	Dcaf8	1	174102360	Dcaf8 RefSeq +,
chr1	178938835	178939508	MACS_peak_79	65.66	RefSeq	Sdccag8	1	178847778	Sdccag8 RefSeq +,
chr1	180986883	180987682	MACS_peak_80	60.58	RefSeq	Smyd3	1	181166626	Smyd3 RefSeq -,
chr1	182183725	182184413	MACS_peak_81	56.11	RefSeq	Psen2	2	182171590	Psen2 Upstream -,Psen2 RefSeq -,
chr1	182340576	182341411	MACS_peak_82	51.07	RefSeq	Itpkb	1	182307224	Itpkb RefSeq +,
chr1	187202033	187202494	MACS_peak_85	61.47	RefSeq	Eprs	1	187219629	Eprs RefSeq +,
chr1	193721458	193722065	MACS_peak_89	59.01	RefSeq	1700034H15Rik	2	193723805	Slc30a1 Upstream +,1700034H15Rik RefSeq -,
chr1	194949737	194950485	MACS_peak_90	62.47	RefSeq	Diexf	1	194943495	Diexf RefSeq -,
chr1	194956316	194957080	MACS_peak_91	70.91	RefSeq	Diexf	1	194943495	Diexf RefSeq -,
chr10	6317726	6318146	MACS_peak_93	62.3	RefSeq	Mthfd1l	3	6276437	Mthfd1l RefSeq -,Mthfd1l RefSeq -,Mthfd1l RefSeq -,
chr10	12335696	12336421	MACS_peak_94	52.35	RefSeq	Utrn	1	12341734	Utrn RefSeq -,
chr10	19321221	19321880	MACS_peak_96	66.12	RefSeq	Ifngr1	1	19320923	Ifngr1 RefSeq +,
chr10	20076969	20077599	MACS_peak_97	51.61	RefSeq	Fam54a	1	20074575	Fam54a RefSeq +,
chr10	23531240	23532220	MACS_peak_99	57.47	RefSeq	1110021L09Rik	1	23532308	1110021L09Rik RefSeq +,
chr10	27039794	27040314	MACS_peak_100	63.69	RefSeq	Lama2	1	27018894	Lama2 RefSeq -,
chr10	40183243	40183845	MACS_peak_101	58.9	RefSeq	Cdk19	2	40136394	Cdk19 RefSeq +,Cdk19 RefSeq +,
chr10	59505879	59506734	MACS_peak_110	56.03	RefSeq	Ascc1	2	59514171	Ascc1 RefSeq +,Ascc1 RefSeq +,
chr10	60071213	60072003	MACS_peak_111	58.91	RefSeq	Cdh23	1	59962604	Cdh23 RefSeq -,
chr10	61062148	61062763	MACS_peak_112	55.72	RefSeq	Npffr1	1	61073708	Npffr1 RefSeq +,
chr10	66524376	66525072	MACS_peak_113	59.16	RefSeq	Reep3	2	66515811	Reep3 RefSeq -,Reep3 RefSeq -,
chr10	66619242	66620168	MACS_peak_114	54.86	RefSeq	Jmjd1c	1	66654565	Jmjd1c RefSeq +,
chr10	67620071	67620822	MACS_peak_116	50.13	RefSeq	Arid5b	1	67649882	Arid5b RefSeq -,
chr10	67916411	67917080	MACS_peak_117	93.75	RefSeq	1700040L02Rik	1	67949138	1700040L02Rik RefSeq -,
chr10	68735582	68736192	MACS_peak_118	68.19	RefSeq	Rhobtb1	1	68714994	Rhobtb1 RefSeq +,
chr10	75393221	75393781	MACS_peak_120	70.73	RefSeq	Mmp11	4	75389859	Mmp11 RefSeq -,Smarcb1 Upstream -,Chchd10 Upstream +,Smarcb1 Upstream -,
chr10	76322048	76322865	MACS_peak_121	53.11	RefSeq	Pcbp3	1	76324620	Pcbp3 RefSeq -,
chr10	79749366	79749710	MACS_peak_124	107.76	RefSeq	Dazap1	4	79739472	Dazap1 RefSeq +,Dazap1 RefSeq +,Rps15 Upstream +,Dazap1 RefSeq +,
chr10	80154471	80155011	MACS_peak_127	58.27	RefSeq	Mobkl2a	1	80156256	Mobkl2a RefSeq -,
chr10	80685556	80686130	MACS_peak_128	52.14	RefSeq	Atcay	1	80680365	Atcay RefSeq -,
chr10	83873592	83874213	MACS_peak_131	67.67	RefSeq	Nuak1	1	83868614	Nuak1 RefSeq -,
chr10	84854543	84855289	MACS_peak_133	54.22	RefSeq	Btbd11	1	84986323	Btbd11 RefSeq +,
chr10	96968330	96969060	MACS_peak_137	73.41	RefSeq	Dcn	2	96961490	Dcn RefSeq +,Dcn RefSeq +,
chr10	108049761	108050587	MACS_peak_140	51.37	RefSeq	Syt1	1	108191469	Syt1 RefSeq -,
chr10	110620771	110621558	MACS_peak_141	52.72	RefSeq	Osbpl8	2	110668106	Osbpl8 RefSeq +,Osbpl8 RefSeq +,
chr10	117107041	117107619	MACS_peak_143	50.02	RefSeq	Cpm	1	117095507	Cpm RefSeq +,
chr10	118952206	118953040	MACS_peak_145	59.36	RefSeq	Grip1	1	119202035	Grip1 RefSeq +,
chr10	120363872	120364639	MACS_peak_148	61.75	RefSeq	Lemd3	1	120388401	Lemd3 RefSeq -,
chr10	120907142	120907720	MACS_peak_149	54.02	RefSeq	Rassf3	1	120880331	Rassf3 RefSeq -,
chr10	121324808	121325454	MACS_peak_150	59.74	RefSeq	Srgap1	1	121353248	Srgap1 RefSeq -,
chr11	5895924	5896432	MACS_peak_157	66.94	RefSeq	Camk2b	3	5917684	Camk2b RefSeq -,Camk2b RefSeq -,Camk2b RefSeq -,
chr11	8537121	8537899	MACS_peak_158	53.04	RefSeq	Tns3	1	8448071	Tns3 RefSeq -,
chr11	8560129	8560987	MACS_peak_159	57.52	RefSeq	Tns3	1	8448071	Tns3 RefSeq -,
chr11	21534627	21535163	MACS_peak_163	62.3	RefSeq	Wdpcp	1	21635512	Wdpcp RefSeq +,
chr11	50243254	50244204	MACS_peak_165	73.81	RefSeq	Rufy1	1	50223683	Rufy1 RefSeq -,
chr11	53778042	53778911	MACS_peak_168	69.99	RefSeq	Slc22a21	1	53778902	Slc22a21 RefSeq -,
chr11	67975568	67976306	MACS_peak_172	54.52	RefSeq	Stx8	1	67900343	Stx8 RefSeq +,
chr11	78841816	78842106	MACS_peak_178	53.36	RefSeq	Ksr1	1	78894054	Ksr1 RefSeq -,
chr11	83963502	83964334	MACS_peak_179	96.86	RefSeq	Gm11437	1	83971396	Gm11437 RefSeq -,
chr11	94433948	94434485	MACS_peak_181	62.26	RefSeq	Acsf2	2	94429428	Chad Downstream +,Acsf2 RefSeq -,
chr11	94854585	94855350	MACS_peak_182	64.6	RefSeq	Ppp1r9b	1	94860394	Ppp1r9b RefSeq +,
chr11	101184823	101185339	MACS_peak_187	73.07	RefSeq	Psme3	3	101180610	Psme3 RefSeq +,Aoc2 Upstream +,Aoc3 Upstream +,
chr11	103254233	103255028	MACS_peak_192	61.79	RefSeq	Plekhm1	1	103250166	Plekhm1 RefSeq -,
chr11	104130331	104131036	MACS_peak_193	64.17	RefSeq	Mapt	2	104143104	Mapt RefSeq +,Mapt RefSeq +,
chr11	106898906	106899691	MACS_peak_196	61.09	RefSeq	Bptf	2	106896756	Bptf RefSeq -,1810010H24Rik Downstream +,
chr11	108070159	108070694	MACS_peak_197	73.72	RefSeq	Prkca	1	107999926	Prkca RefSeq -,
chr11	110340236	110340533	MACS_peak_199	75.34	RefSeq	Map2k6	1	110317719	Map2k6 RefSeq +,
chr11	116135232	116136078	MACS_peak_201	50.47	RefSeq	Srp68	2	116120980	Srp68 RefSeq -,Galr2 Upstream +,
chr11	117129358	117130684	MACS_peak_202	59.01	RefSeq	2014-09-09	2	117142332	Sept9 RefSeq +,Sept9 RefSeq +,
chr11	117879314	117879911	MACS_peak_203	60.53	RefSeq	Pgs1	2	117865629	Dnahc17 Downstream -,Pgs1 RefSeq +,
chr12	3993603	3994336	MACS_peak_206	53	RefSeq	Efr3b	1	4000709	Efr3b RefSeq -,
chr12	17753211	17754421	MACS_peak_211	81.36	RefSeq	Hpcal1	1	17748201	Hpcal1 RefSeq +,
chr12	25258362	25259142	MACS_peak_212	60.87	RefSeq	Grhl1	2	25260083	Grhl1 RefSeq +,Grhl1 Upstream +,
chr12	30786403	30787275	MACS_peak_215	82.17	RefSeq	Tpo	1	30778474	Tpo RefSeq -,
chr12	38634776	38635744	MACS_peak_217	66.48	RefSeq	Dgkb	1	38983670	Dgkb RefSeq +,
chr12	54524242	54525009	MACS_peak_219	61.75	RefSeq	Npas3	1	54761438	Npas3 RefSeq +,
chr12	55145926	55146767	MACS_peak_220	50.87	RefSeq	Npas3	1	54761438	Npas3 RefSeq +,
chr12	55752341	55752754	MACS_peak_221	72.65	RefSeq	1110002B05Rik	2	55751680	1110002B05Rik RefSeq -,Mir1892 Upstream -,
chr12	56955336	56956032	MACS_peak_222	77.3	RefSeq	Brms1l	1	56954063	Brms1l RefSeq +,
chr12	72264987	72265861	MACS_peak_224	82.09	RefSeq	2700049A03Rik	2	72291088	2700049A03Rik RefSeq +,2700049A03Rik RefSeq +,
chr12	76999367	77000075	MACS_peak_228	57.46	RefSeq	Syne2	1	77065635	Syne2 RefSeq +,
chr12	78340363	78341052	MACS_peak_231	64.83	RefSeq	Fut8	1	78458516	Fut8 RefSeq +,
chr12	80626757	80627368	MACS_peak_232	65.98	RefSeq	Rad51l1	1	80656998	Rad51l1 RefSeq +,
chr12	81569722	81570193	MACS_peak_233	62.56	RefSeq	Exd2	1	81581627	Exd2 RefSeq +,
chr12	85535180	85535943	MACS_peak_234	51.62	RefSeq	C130039O16Rik	2	85513044	C130039O16Rik Promoter -,C130039O16Rik RefSeq -,
chr12	92929837	92930371	MACS_peak_235	70.73	RefSeq	Ston2	1	92948137	Ston2 RefSeq -,
chr12	103930169	103930937	MACS_peak_238	61.71	RefSeq	Itpk1	2	103870011	Itpk1 RefSeq -,Mir1936 Upstream -,
chr12	107066917	107067587	MACS_peak_240	60.25	RefSeq	Papola	1	107050058	Papola RefSeq +,
chr12	112121706	112122787	MACS_peak_248	56.9	RefSeq	Cinp	3	112118646	Cinp RefSeq -,Tecpr2 Upstream +,Cinp RefSeq -,
chr12	113859693	113860245	MACS_peak_251	63.89	RefSeq	Adssl1	2	113858768	Adssl1 RefSeq +,Inf2 Downstream +,
chr12	113867202	113868202	MACS_peak_252	55.46	RefSeq	Adssl1	1	113868937	Adssl1 RefSeq +,
chr13	43125320	43126095	MACS_peak_256	54.59	RefSeq	Phactr1	2	43004962	Phactr1 RefSeq +,Phactr1 RefSeq +,
chr13	62345933	62346219	MACS_peak_261	65.38	RefSeq	A130040M12Rik	1	62291152	A130040M12Rik RefSeq -,
chr13	67855433	67856243	MACS_peak_263	60.19	RefSeq	4930441O14Rik	2	67843135	4930441O14Rik RefSeq +,Zfp85-rs1 RefSeq -,
chr13	76621571	76622468	MACS_peak_264	50.47	RefSeq	Mctp1	1	76846765	Mctp1 RefSeq +,
chr13	100270930	100271621	MACS_peak_266	60.69	RefSeq	Mtap1b	1	100238962	Mtap1b RefSeq -,
chr14	9362665	9363369	MACS_peak_268	64.21	RefSeq	4930452B06Rik	1	9381219	4930452B06Rik RefSeq -,
chr14	22177644	22178499	MACS_peak_269	70.52	RefSeq	Adk	1	22069837	Adk RefSeq +,
chr14	27196167	27196750	MACS_peak_272	69.66	RefSeq	4933413J09Rik	1	27198513	4933413J09Rik RefSeq +,
chr14	65049530	65050343	MACS_peak_280	51.81	RefSeq	Msra	1	64908075	Msra RefSeq -,
chr14	70262364	70263025	MACS_peak_283	57.63	RefSeq	Pebp4	1	70349985	Pebp4 RefSeq +,
chr14	70603637	70604302	MACS_peak_284	78.81	RefSeq	Sorbs3	1	70593834	Sorbs3 RefSeq -,
chr14	75193672	75194443	MACS_peak_285	61.6	RefSeq	Lrch1	1	75251056	Lrch1 RefSeq -,
chr14	79700926	79701400	MACS_peak_289	50.7	RefSeq	1190002H23Rik	1	79694974	1190002H23Rik RefSeq -,
chr14	121734843	121735519	MACS_peak_290	55.62	RefSeq	Stk24	1	121731982	Stk24 RefSeq -,
chr15	6338163	6338746	MACS_peak_292	53.78	RefSeq	Dab2	4	6320274	Dab2 RefSeq +,Dab2 RefSeq +,Dab2 RefSeq +,Dab2 RefSeq +,
chr15	8145120	8145714	MACS_peak_293	82.56	RefSeq	2410089E03Rik	1	8170157	2410089E03Rik RefSeq +,
chr15	12825905	12826679	MACS_peak_296	53.19	RefSeq	Drosha	2	12809833	Drosha RefSeq +,Drosha RefSeq +,
chr15	12971163	12971951	MACS_peak_297	60.98	RefSeq	Cdh6	1	13033649	Cdh6 RefSeq -,
chr15	27473014	27473598	MACS_peak_299	64.18	RefSeq	Ank	1	27460572	Ank RefSeq +,
chr15	34262137	34262758	MACS_peak_302	61.65	RefSeq	Matn2	1	34301241	Matn2 RefSeq +,
chr15	35020584	35021116	MACS_peak_303	70.73	RefSeq	Stk3	1	34945382	Stk3 RefSeq -,
chr15	35834446	35834890	MACS_peak_304	70.77	RefSeq	Vps13b	1	35581168	Vps13b RefSeq +,
chr15	39502908	39503332	MACS_peak_307	63.69	RefSeq	Rims2	1	39271707	Rims2 RefSeq +,
chr15	39610077	39611002	MACS_peak_308	70.24	RefSeq	Dpys	2	39607136	Dpys Downstream -,Dpys RefSeq -,
chr15	52966983	52967582	MACS_peak_312	60.44	RefSeq	Ext1	1	53038752	Ext1 RefSeq -,
chr15	55314322	55315015	MACS_peak_313	59.35	RefSeq	Col14a1	1	55245857	Col14a1 RefSeq +,
chr15	55687353	55688106	MACS_peak_314	52.21	RefSeq	Sntb1	1	55604581	Sntb1 RefSeq -,
chr15	57658358	57659217	MACS_peak_316	50.24	RefSeq	Zhx2	1	57598830	Zhx2 RefSeq +,
chr15	57751574	57752290	MACS_peak_317	56.52	RefSeq	Wdr67	2	57767381	Wdr67 RefSeq +,Wdr67 RefSeq +,
chr15	58276408	58277118	MACS_peak_318	62.5	RefSeq	D15Ertd621e	1	58268215	D15Ertd621e RefSeq +,
chr15	58798691	58800184	MACS_peak_321	73.41	RefSeq	Mtss1	2	58843159	Mtss1 RefSeq -,Mtss1 RefSeq -,
chr15	60655171	60655738	MACS_peak_322	59.28	RefSeq	9930014A18Rik	2	60653567	9930014A18Rik RefSeq +,Fam84b RefSeq -,
chr15	61817217	61819752	MACS_peak_324	80.34	RefSeq	Myc	4	61819431	Myc RefSeq +,Myc RefSeq +,Myc RefSeq +,Myc RefSeq +,
chr15	63806544	63807646	MACS_peak_326	54.8	RefSeq	Fam49b	1	63826304	Fam49b RefSeq -,
chr15	63920998	63921685	MACS_peak_327	60.88	RefSeq	Asap1	1	64067265	Asap1 RefSeq -,
chr15	64153181	64153719	MACS_peak_328	52.36	RefSeq	Asap1	1	64067265	Asap1 RefSeq -,
chr15	66643690	66644431	MACS_peak_329	57.22	RefSeq	Tg	3	66573243	Tg RefSeq +,Sla RefSeq -,Sla RefSeq -,
chr15	66799254	66801083	MACS_peak_330	66.15	RefSeq	Ndrg1	1	66781016	Ndrg1 RefSeq -,
chr15	72571913	72572584	MACS_peak_334	57.21	RefSeq	Trappc9	2	72653120	Trappc9 RefSeq -,Trappc9 RefSeq -,
chr15	72852727	72853782	MACS_peak_335	59.3	RefSeq	Trappc9	5	72653120	Trappc9 RefSeq -,Trappc9 RefSeq -,Trappc9 RefSeq -,Trappc9 RefSeq -,Trappc9 RefSeq -,
chr15	73226952	73227980	MACS_peak_336	72.69	RefSeq	Ptk2	2	73144552	Ptk2 RefSeq -,Ptk2 RefSeq -,
chr15	77747612	77748006	MACS_peak_339	68.23	RefSeq	Txn2	1	77752427	Txn2 RefSeq -,
chr15	83168635	83169215	MACS_peak_342	65.62	RefSeq	Arfgap3	1	83155398	Arfgap3 RefSeq -,
chr16	6963637	6964128	MACS_peak_349	61.74	RefSeq	Rbfox1	1	6648755	Rbfox1 RefSeq +,
chr16	13110010	13110713	MACS_peak_350	62.24	RefSeq	Ercc4	1	13130991	Ercc4 RefSeq +,
chr16	17085445	17086147	MACS_peak_352	60.55	RefSeq	Ypel1	2	17078551	Ypel1 RefSeq +,Ppil2 Downstream -,
chr16	17553838	17554487	MACS_peak_355	52.94	RefSeq	4930451C15Rik	4	17552767	4930451C15Rik RefSeq -,P2rx6 Upstream +,4930451C15Rik RefSeq -,P2rx6 Upstream +,
chr16	17721838	17723366	MACS_peak_356	52.4	RefSeq	Med15	2	17687143	Med15 RefSeq -,Med15 RefSeq -,
chr16	18416009	18417026	MACS_peak_358	81.64	RefSeq	Comt	4	18412071	Comt RefSeq -,Arvcf Downstream +,Comt Upstream -,Comt RefSeq -,
chr16	18949419	18949944	MACS_peak_359	59.54	RefSeq	Hira	1	18923647	Hira RefSeq +,
chr16	18956976	18957858	MACS_peak_360	66.47	RefSeq	Hira	1	18923647	Hira RefSeq +,
chr16	19977614	19978076	MACS_peak_363	68.7	RefSeq	Klhl6	1	19964828	Klhl6 RefSeq -,
chr16	21937022	21937993	MACS_peak_367	71.34	RefSeq	Tmem41a	3	21936950	Tmem41a RefSeq -,Map3k13 Downstream +,Tmem41a RefSeq -,
chr16	24464558	24465142	MACS_peak_369	58.18	RefSeq	Lpp	2	24693075	Lpp RefSeq +,Lpp RefSeq +,
chr16	33221085	33221679	MACS_peak_374	65.34	RefSeq	Osbpl11	1	33214303	Osbpl11 RefSeq +,
chr16	33593404	33594110	MACS_peak_375	52.17	RefSeq	Slc12a8	2	33591343	Slc12a8 RefSeq +,Slc12a8 RefSeq +,
chr16	33722818	33723532	MACS_peak_376	65.54	RefSeq	Heg1	1	33726442	Heg1 RefSeq +,
chr16	37813868	37814333	MACS_peak_378	54.47	RefSeq	Fstl1	1	37806897	Fstl1 RefSeq +,
chr16	38104971	38105682	MACS_peak_379	51.83	RefSeq	Gsk3b	1	38167651	Gsk3b RefSeq +,
chr16	44142534	44143061	MACS_peak_380	62.26	RefSeq	Naa50	2	44144552	Atp6v1a Upstream -,Naa50 RefSeq +,
chr16	48993846	48994499	MACS_peak_381	66.38	RefSeq	Dzip3	3	48959257	C330027C09Rik Promoter +,Dzip3 RefSeq -,Dzip3 RefSeq -,
chr16	50420244	50420570	MACS_peak_382	128.3	RefSeq	Bbx	1	50312204	Bbx RefSeq -,
chr16	85099610	85100450	MACS_peak_384	50.9	RefSeq	App	5	85064291	App RefSeq -,App RefSeq -,App RefSeq -,App RefSeq -,App RefSeq -,
chr16	89899353	89900178	MACS_peak_385	59.67	RefSeq	Tiam1	2	89874188	Tiam1 RefSeq -,Tiam1 RefSeq -,
chr16	92607804	92608705	MACS_peak_386	80.83	RefSeq	Runx1	4	92649616	Runx1 RefSeq -,Runx1 RefSeq -,Runx1 RefSeq -,Runx1 RefSeq -,
chr16	93686949	93687384	MACS_peak_387	56.88	RefSeq	Cbr3	1	93687375	Cbr3 RefSeq +,
chr16	96815195	96815938	MACS_peak_388	75.14	RefSeq	Dscam	1	97102989	Dscam RefSeq -,
chr17	5237061	5237717	MACS_peak_389	51.57	RefSeq	Arid1b	1	5171390	Arid1b RefSeq +,
chr17	5267847	5268375	MACS_peak_390	63.73	RefSeq	Arid1b	1	5171390	Arid1b RefSeq +,
chr17	28849230	28850007	MACS_peak_397	69.38	RefSeq	Mapk14	4	28856844	Mapk14 RefSeq +,Mapk14 RefSeq +,Mapk14 RefSeq +,Mapk14 RefSeq +,
chr17	28873721	28874535	MACS_peak_398	60.05	RefSeq	Mapk14	4	28856844	Mapk14 RefSeq +,Mapk14 RefSeq +,Mapk14 RefSeq +,Mapk14 RefSeq +,
chr17	30511529	30512326	MACS_peak_399	63.28	RefSeq	Btbd9	2	30532825	Btbd9 RefSeq -,Btbd9 RefSeq -,
chr17	34817458	34818575	MACS_peak_403	53.33	RefSeq	Tnxb	1	34832145	Tnxb RefSeq +,
chr17	47802718	47803373	MACS_peak_413	57.89	RefSeq	Usp49	1	47794353	Usp49 RefSeq +,
chr17	56601820	56602794	MACS_peak_414	56.87	RefSeq	Ptprs	1	56583850	Ptprs RefSeq -,
chr17	65046606	65047192	MACS_peak_419	55.88	RefSeq	Man2a1	1	65027745	Man2a1 RefSeq +,
chr17	67639633	67640186	MACS_peak_421	70.73	RefSeq	Ptprm	1	67359968	Ptprm RefSeq -,
chr17	73544285	73544710	MACS_peak_422	58.43	RefSeq	Lclat1	3	73525041	Lclat1 RefSeq +,Lclat1 RefSeq +,Lclat1 RefSeq +,
chr17	75133554	75133850	MACS_peak_423	108.66	RefSeq	Ttc27	1	75190025	Ttc27 RefSeq +,
chr17	75472182	75472842	MACS_peak_424	62.31	RefSeq	Ltbp1	1	75598014	Ltbp1 RefSeq +,
chr17	85073750	85074532	MACS_peak_427	71.15	RefSeq	Abcg5	2	85069522	Abcg5 RefSeq -,Abcg8 Upstream +,
chr17	87682993	87683819	MACS_peak_428	61.7	RefSeq	Ttc7	2	87682629	Ttc7 RefSeq +,4833418N02Rik Promoter -,
chr17	95148041	95148831	MACS_peak_429	50.72	RefSeq	Mettl4	2	95137429	Mettl4 RefSeq -,2700099C18Rik Upstream +,
chr17	95171902	95172529	MACS_peak_430	80.83	RefSeq	2700099C18Rik	1	95161980	2700099C18Rik RefSeq +,
chr18	3337434	3338182	MACS_peak_431	62.47	RefSeq	Gm6225	9	3301944	Crem RefSeq -,Crem RefSeq -,Gm6225 RefSeq +,Crem RefSeq -,Crem RefSeq -,Crem RefSeq -,Crem RefSeq -,Crem RefSeq -,Crem RefSeq -,
chr18	6208052	6208838	MACS_peak_434	66.47	RefSeq	Kif5b	1	6221237	Kif5b RefSeq -,
chr18	32189069	32189854	MACS_peak_437	52.79	RefSeq	Myo7b	1	32157711	Myo7b RefSeq -,
chr18	66316611	66316998	MACS_peak_440	72.65	RefSeq	Ccbe1	1	66333975	Ccbe1 RefSeq -,
chr18	67405319	67406021	MACS_peak_442	55.93	RefSeq	Mppe1	1	67395308	Mppe1 RefSeq -,
chr19	3514618	3515402	MACS_peak_444	55.79	RefSeq	Ppp6r3	3	3515313	Ppp6r3 RefSeq -,Ppp6r3 RefSeq -,Ppp6r3 RefSeq -,
chr19	21853330	21853897	MACS_peak_450	54.16	RefSeq	Tmem2	2	21892850	Tmem2 RefSeq +,Tmem2 RefSeq +,
chr19	25035610	25036327	MACS_peak_451	63.62	RefSeq	Cbwd1	2	25015230	Cbwd1 RefSeq -,Cbwd1 RefSeq -,
chr19	28084282	28085107	MACS_peak_453	52.84	RefSeq	Rfx3	1	27960908	Rfx3 RefSeq -,
chr19	28924215	28925050	MACS_peak_455	51.07	RefSeq	Slc1a1	1	28949078	Slc1a1 RefSeq +,
chr19	32367512	32367904	MACS_peak_457	72.65	RefSeq	Sgms1	2	32310486	Sgms1 RefSeq -,Sgms1 RefSeq -,
chr19	41227531	41228198	MACS_peak_459	52.21	RefSeq	Tll2	1	41219842	Tll2 RefSeq -,
chr19	47307005	47307827	MACS_peak_460	56.03	RefSeq	Neurl1a	2	47293646	Neurl1a RefSeq +,Neurl1a RefSeq +,
chr19	47582549	47582999	MACS_peak_461	50.84	RefSeq	Obfc1	1	47593498	Obfc1 RefSeq -,
chr19	53427675	53428429	MACS_peak_463	58.51	RefSeq	Mxi1	3	53417673	Mxi1 RefSeq +,Mxi1 RefSeq +,Mxi1 RefSeq +,
chr19	53918983	53919758	MACS_peak_464	61.45	RefSeq	Rbm20	1	53846708	Rbm20 RefSeq +,
chr19	55946705	55947176	MACS_peak_466	52.36	RefSeq	Tcf7l2	7	55912248	Tcf7l2 RefSeq +,Tcf7l2 RefSeq +,Tcf7l2 RefSeq +,Tcf7l2 RefSeq +,Tcf7l2 RefSeq +,Tcf7l2 RefSeq +,Tcf7l2 RefSeq +,
chr2	4200965	4201643	MACS_peak_468	61.54	RefSeq	Frmd4a	1	4304524	Frmd4a RefSeq +,
chr2	11113739	11114383	MACS_peak_470	52.09	RefSeq	Prkcq	1	11158456	Prkcq RefSeq +,
chr2	13695519	13696322	MACS_peak_472	56.73	RefSeq	St8sia6	1	13645830	St8sia6 RefSeq -,
chr2	18133853	18134584	MACS_peak_473	50.88	RefSeq	Dnajc1	3	18055483	Dnajc1 RefSeq -,Dnajc1 Downstream -,Mllt10 RefSeq +,
chr2	25128748	25129469	MACS_peak_476	55.18	RefSeq	Anapc2	3	25127172	Ssna1 Promoter -,Anapc2 RefSeq +,Tprn Downstream +,
chr2	28592756	28593581	MACS_peak_480	54.35	RefSeq	Ak8	2	28577301	Ak8 RefSeq +,Mir3088 Downstream +,
chr2	31751899	31752790	MACS_peak_485	57.92	RefSeq	Lamc3	1	31772453	Lamc3 RefSeq +,
chr2	38401652	38402141	MACS_peak_486	62.3	RefSeq	Nek6	2	38405139	Nek6 RefSeq +,Nek6 RefSeq +,
chr2	41195506	41196170	MACS_peak_488	65.9	RefSeq	Lrp1b	1	41480680	Lrp1b RefSeq -,
chr2	52401280	52402050	MACS_peak_489	61.64	RefSeq	Cacnb4	2	52348938	Cacnb4 RefSeq -,Cacnb4 RefSeq -,
chr2	60385071	60385905	MACS_peak_490	59.36	RefSeq	Pla2r1	1	60324181	Pla2r1 RefSeq -,
chr2	60738406	60738803	MACS_peak_491	65.08	RefSeq	Rbms1	1	60695610	Rbms1 RefSeq -,
chr2	68427273	68427718	MACS_peak_492	84.41	RefSeq	4933409G03Rik	1	68437520	4933409G03Rik RefSeq +,
chr2	68881366	68882107	MACS_peak_494	75.23	RefSeq	Lass6	1	68824506	Lass6 RefSeq +,
chr2	69711179	69711470	MACS_peak_495	53.54	RefSeq	Mettl5	3	69714577	Ssb Downstream +,Mettl5 RefSeq -,Ssb Downstream +,
chr2	73729961	73730912	MACS_peak_496	62.82	RefSeq	Atf2	2	73692606	Atf2 RefSeq -,Atf2 RefSeq -,
chr2	79604096	79604636	MACS_peak_500	70.73	RefSeq	Ppp1r1c	1	79599229	Ppp1r1c RefSeq +,
chr2	84234674	84235153	MACS_peak_501	84.41	RefSeq	Calcrl	1	84218077	Calcrl RefSeq -,
chr2	90417102	90417844	MACS_peak_502	75.52	RefSeq	Ptprj	1	90346899	Ptprj RefSeq -,
chr2	119022093	119022910	MACS_peak_510	62.48	RefSeq	Dnajc17	1	119016358	Dnajc17 RefSeq -,
chr2	125156001	125156672	MACS_peak_513	58.66	RefSeq	Fbn1	1	125229226	Fbn1 RefSeq -,
chr2	125491160	125492015	MACS_peak_514	61.36	RefSeq	Shc4	2	125475509	Eid1 Upstream +,Shc4 RefSeq -,
chr2	125729331	125729877	MACS_peak_515	62.26	RefSeq	Galk2	1	125747519	Galk2 RefSeq +,
chr2	130514926	130515630	MACS_peak_518	54.48	RefSeq	Slc4a11	2	130512350	Slc4a11 RefSeq -,Itpa Downstream +,
chr2	134352906	134353542	MACS_peak_525	79.25	RefSeq	Hao1	1	134351567	Hao1 RefSeq -,
chr2	153320363	153321182	MACS_peak_529	54.06	RefSeq	8430427H17Rik	1	153294426	8430427H17Rik RefSeq -,
chr2	153821325	153822094	MACS_peak_532	53.37	RefSeq	Gm5840	1	153813481	Gm5840 RefSeq +,
chr2	156531027	156531635	MACS_peak_534	65.62	RefSeq	Dlgap4	1	156514795	Dlgap4 RefSeq +,
chr2	158590038	158590515	MACS_peak_536	66.09	RefSeq	Ppp1r16b	3	158542295	Fam83d Upstream +,Ppp1r16b RefSeq +,Ppp1r16b RefSeq +,
chr2	161395937	161396657	MACS_peak_538	63.57	RefSeq	Ptprt	1	161920095	Ptprt RefSeq -,
chr2	162786858	162787662	MACS_peak_539	67.24	RefSeq	L3mbtl1	1	162784755	L3mbtl1 RefSeq +,
chr3	50247020	50247722	MACS_peak_551	64.29	RefSeq	Slc7a11	1	50208171	Slc7a11 RefSeq -,
chr3	65195343	65196129	MACS_peak_554	57.33	RefSeq	Ssr3	1	65190001	Ssr3 RefSeq -,
chr3	68904240	68904813	MACS_peak_555	50.27	RefSeq	Kpna4	1	68903553	Kpna4 RefSeq -,
chr3	88057767	88058648	MACS_peak_557	55.21	RefSeq	Rhbg	1	88052675	Rhbg RefSeq -,
chr3	97570401	97571503	MACS_peak_562	54.8	RefSeq	Pde4dip	3	97532819	Pde4dip RefSeq -,Pde4dip RefSeq -,Pde4dip RefSeq -,
chr3	97750339	97750993	MACS_peak_563	68.38	RefSeq	Gm5544	1	97752544	Gm5544 RefSeq +,
chr3	100846064	100846732	MACS_peak_565	56.03	RefSeq	Ptgfrn	1	100879098	Ptgfrn RefSeq -,
chr3	101945260	101946008	MACS_peak_568	65.33	RefSeq	Casq2	1	101920459	Casq2 RefSeq +,
chr3	102669373	102669972	MACS_peak_570	68.88	RefSeq	Sycp1	1	102681197	Sycp1 RefSeq -,
chr3	113263047	113263823	MACS_peak_572	61.42	RefSeq	Amy1	2	113268249	Amy1 RefSeq -,Amy1 RefSeq -,
chr3	115724005	115724390	MACS_peak_573	77.92	RefSeq	Extl2	3	115721176	Extl2 RefSeq +,Extl2 RefSeq +,Extl2 RefSeq +,
chr3	122160987	122161705	MACS_peak_576	51.38	RefSeq	Bcar3	1	122177924	Bcar3 RefSeq +,
chr3	123150045	123151068	MACS_peak_577	60.48	RefSeq	Prss12	1	123179701	Prss12 RefSeq +,
chr3	136549332	136550109	MACS_peak_579	53.08	RefSeq	Ppp3ca	1	136466264	Ppp3ca RefSeq +,
chr3	145853492	145854174	MACS_peak_583	59.51	RefSeq	Mcoln2	2	145835661	Mcoln2 RefSeq +,Mcoln2 RefSeq +,
chr4	32552893	32553750	MACS_peak_587	56.03	RefSeq	Bach2	1	32588772	Bach2 RefSeq +,
chr4	45120308	45121239	MACS_peak_590	63.51	RefSeq	Tomm5	2	45119508	Tomm5 RefSeq -,Tomm5 RefSeq -,
chr4	45500293	45501061	MACS_peak_591	51.59	RefSeq	Shb	1	45489898	Shb RefSeq -,
chr4	46149221	46149704	MACS_peak_592	59.54	RefSeq	Tstd2	2	46139000	Ncbp1 Upstream +,Tstd2 RefSeq -,
chr4	59428917	59429682	MACS_peak_594	61.83	RefSeq	Susd1	1	59389504	Susd1 RefSeq -,
chr4	70038903	70039535	MACS_peak_596	72.38	RefSeq	Cdk5rap2	1	69977704	Cdk5rap2 RefSeq -,
chr4	120483841	120484441	MACS_peak_603	63.41	RefSeq	Nfyc	2	120464154	Nfyc RefSeq -,Nfyc RefSeq -,
chr4	124776855	124777542	MACS_peak_606	69.77	RefSeq	Meaf6	1	124774787	Meaf6 RefSeq +,
chr4	128475685	128476479	MACS_peak_608	60.76	RefSeq	Zfp362	1	128466817	Zfp362 RefSeq -,
chr4	132945993	132946633	MACS_peak_611	58.55	RefSeq	Slc9a1	1	132952675	Slc9a1 RefSeq +,
chr4	133165461	133166079	MACS_peak_612	52.06	RefSeq	Zdhhc18	2	133163583	Zdhhc18 RefSeq -,Sfn Upstream -,
chr4	135989267	135990012	MACS_peak_614	52.44	RefSeq	Htr1d	1	135989903	Htr1d RefSeq +,
chr4	137196464	137197340	MACS_peak_616	59.43	RefSeq	Usp48	1	137182303	Usp48 RefSeq +,
chr4	145741747	145742631	MACS_peak_619	56.48	RefSeq	Gm13251	1	145738778	Gm13251 RefSeq -,
chr4	148901719	148902140	MACS_peak_620	62.3	RefSeq	Ctnnbip1	1	148916473	Ctnnbip1 RefSeq +,
chr4	154806797	154807851	MACS_peak_623	59.33	RefSeq	2010015L04Rik	1	154800284	2010015L04Rik RefSeq +,
chr5	32148855	32149451	MACS_peak_627	60.58	RefSeq	Bre	5	32193793	Bre RefSeq +,Bre RefSeq +,Bre RefSeq +,Bre RefSeq +,Bre RefSeq +,
chr5	33187510	33187919	MACS_peak_628	70.3	RefSeq	C330019G07Rik	1	33164342	C330019G07Rik RefSeq -,
chr5	45900076	45900462	MACS_peak_631	53.24	RefSeq	Lap3	1	45894297	Lap3 RefSeq +,
chr5	76003273	76004090	MACS_peak_635	59.95	RefSeq	Kit	2	76011904	Kit RefSeq +,Kit RefSeq +,
chr5	103905547	103906298	MACS_peak_636	62.36	RefSeq	Ptpn13	1	103940821	Ptpn13 RefSeq +,
chr5	106170865	106171488	MACS_peak_639	67.74	RefSeq	Lrrc8d	2	106186633	Lrrc8d RefSeq +,Lrrc8d RefSeq +,
chr5	107642910	107643770	MACS_peak_640	56.03	RefSeq	Tgfbr3	1	107627076	Tgfbr3 RefSeq -,
chr5	110975497	110976184	MACS_peak_642	55.09	RefSeq	Galnt9	1	111011908	Galnt9 RefSeq +,
chr5	114396665	114396956	MACS_peak_643	80.77	RefSeq	Ssh1	1	114417971	Ssh1 RefSeq -,
chr5	114622869	114623408	MACS_peak_644	96.3	RefSeq	Acacb	1	114658172	Acacb RefSeq +,
chr5	118563323	118563617	MACS_peak_645	52.44	RefSeq	Fbxw8	1	118560203	Fbxw8 RefSeq -,
chr5	120935494	120936098	MACS_peak_647	68.64	RefSeq	Plbd2	2	120938908	Sds Downstream +,Plbd2 RefSeq -,
chr5	122224643	122225458	MACS_peak_650	60.02	RefSeq	Atxn2	1	122213314	Atxn2 RefSeq +,
chr5	125340157	125340758	MACS_peak_652	60.34	RefSeq	Ccdc92	2	125328438	Ccdc92 RefSeq -,Zfp664 Upstream +,
chr5	130730194	130730847	MACS_peak_653	56.03	RefSeq	Sbds	3	130725988	Tyw1 Upstream +,Tyw1 Upstream +,Sbds RefSeq -,
chr5	135023178	135023916	MACS_peak_654	61.26	RefSeq	Clip2	2	134996754	Clip2 RefSeq -,Clip2 RefSeq -,
chr5	136336143	136336861	MACS_peak_655	53.92	RefSeq	Srrm3	1	136322334	Srrm3 RefSeq +,
chr5	137458413	137459048	MACS_peak_657	56.94	RefSeq	Znhit1	4	137456715	Mir702 Upstream +,Plod3 Upstream +,Cldn15 Downstream +,Znhit1 RefSeq -,
chr5	138092479	138093404	MACS_peak_659	53.37	RefSeq	Agfg2	4	138089124	Irs3 Upstream -,Sap25 Downstream +,Agfg2 RefSeq -,Lrch4-sap25 Downstream +,
chr5	142363035	142363548	MACS_peak_661	70.73	RefSeq	Sdk1	1	142203642	Sdk1 RefSeq +,
chr5	148773422	148774220	MACS_peak_665	52.33	RefSeq	Mtus2	1	148948294	Mtus2 RefSeq +,
chr6	6906193	6906932	MACS_peak_669	54.48	RefSeq	Acn9	1	6947644	Acn9 RefSeq +,
chr6	30333171	30333739	MACS_peak_670	70.42	RefSeq	Zc3hc1	1	30328673	Zc3hc1 RefSeq -,
chr6	32949924	32950211	MACS_peak_673	117.97	RefSeq	Chchd3	1	32876164	Chchd3 RefSeq -,
chr6	34817550	34818200	MACS_peak_674	54.8	RefSeq	Tmem140	4	34812932	3110062M04Rik Downstream -,3110062M04Rik Downstream -,Tmem140 RefSeq +,Agbl3 Downstream +,
chr6	35202764	35203413	MACS_peak_675	78.44	RefSeq	1810058I24Rik	3	35200190	1810058I24Rik RefSeq +,1810058I24Rik Promoter +,Nup205 Downstream +,
chr6	38726143	38726936	MACS_peak_676	60.64	RefSeq	Hipk2	2	38717505	Hipk2 RefSeq -,Hipk2 RefSeq -,
chr6	38909674	38910566	MACS_peak_677	59.66	RefSeq	Tbxas1	1	38951807	Tbxas1 RefSeq +,
chr6	52993004	52993468	MACS_peak_680	84.41	RefSeq	Jazf1	1	52868314	Jazf1 RefSeq -,
chr6	54515040	54515776	MACS_peak_681	56.03	RefSeq	Scrn1	1	54487567	Scrn1 RefSeq -,
chr6	112893814	112894580	MACS_peak_691	51.68	RefSeq	Srgap3	1	112782587	Srgap3 RefSeq -,
chr6	114743764	114744339	MACS_peak_692	70.07	RefSeq	Atg7	1	114701574	Atg7 RefSeq +,
chr6	120140776	120141726	MACS_peak_694	52.21	RefSeq	Ninj2	1	120096902	Ninj2 RefSeq +,
chr6	125431863	125432231	MACS_peak_695	84.27	RefSeq	Cd9	1	125427503	Cd9 RefSeq -,
chr6	137592269	137593018	MACS_peak_696	51.44	RefSeq	Eps8	1	137511678	Eps8 RefSeq -,
chr6	143020728	143021534	MACS_peak_697	72.46	RefSeq	5730419I09Rik	3	143004008	5730419I09Rik RefSeq -,5730419I09Rik RefSeq -,5730419I09Rik RefSeq -,
chr6	148306743	148307388	MACS_peak_699	65.62	RefSeq	Tmtc1	2	148247535	Tmtc1 RefSeq -,Rps4y2 Downstream +,
chr7	20126229	20127019	MACS_peak_701	66.97	RefSeq	Lrrc68	1	20132006	Lrrc68 RefSeq -,
chr7	24919322	24920129	MACS_peak_702	60.3	RefSeq	Zfp235	2	24917971	Zfp235 RefSeq +,Zfp112 Downstream +,
chr7	25258892	25259590	MACS_peak_703	56.09	RefSeq	Plaur	2	25254231	Plaur RefSeq +,Cadm4 Upstream +,
chr7	35009091	35009795	MACS_peak_704	55.85	RefSeq	Gpi1	1	35000809	Gpi1 RefSeq -,
chr7	38968769	38969298	MACS_peak_705	50.8	RefSeq	1600014C10Rik	2	38968330	1600014C10Rik Promoter +,1600014C10Rik RefSeq +,
chr7	52919055	52919831	MACS_peak_706	56.08	RefSeq	Fut2	1	52912796	Fut2 RefSeq -,
chr7	54353077	54353665	MACS_peak_707	56.5	RefSeq	Ptpn5	2	54360543	Ptpn5 RefSeq -,Ptpn5 RefSeq -,
chr7	75265333	75265713	MACS_peak_708	114.75	RefSeq	Igf1r	1	75237873	Igf1r RefSeq +,
chr7	87862771	87863066	MACS_peak_710	52.61	RefSeq	Iqgap1	1	87902317	Iqgap1 RefSeq -,
chr7	107951823	107952422	MACS_peak_711	96.2	RefSeq	Fam168a	1	107922705	Fam168a RefSeq +,
chr7	116703463	116704005	MACS_peak_713	52.36	RefSeq	St5	3	116713728	St5 RefSeq -,St5 RefSeq -,St5 RefSeq -,
chr7	119291330	119292155	MACS_peak_714	50.05	RefSeq	Dkk3	1	119281026	Dkk3 RefSeq -,
chr7	119369616	119370326	MACS_peak_715	65.44	RefSeq	Mical2	2	119433445	Mical2 RefSeq +,Mical2 RefSeq +,
chr7	125947488	125947784	MACS_peak_717	143.73	RefSeq	9030624J02Rik	1	125934420	9030624J02Rik RefSeq +,
chr7	129306744	129307354	MACS_peak_718	65.62	RefSeq	Plk1	2	129308195	Ern2 Downstream -,Plk1 RefSeq +,
chr7	137734838	137735133	MACS_peak_721	143.73	RefSeq	Tacc2	2	137814672	Tacc2 RefSeq +,Tacc2 RefSeq +,
chr7	150235295	150235963	MACS_peak_723	78.66	RefSeq	R74862	2	150228090	Cd81 Upstream +,R74862 RefSeq -,
chr8	10459849	10460608	MACS_peak_726	62.05	RefSeq	Myo16	1	10393962	Myo16 RefSeq +,
chr8	11557569	11558229	MACS_peak_728	66.83	RefSeq	Ing1	2	11556271	Cars2 Upstream -,Ing1 RefSeq +,
chr8	24205712	24206377	MACS_peak_732	86.96	RefSeq	Ank1	2	24173185	Ank1 RefSeq +,Ank1 RefSeq +,
chr8	24366631	24367134	MACS_peak_733	70.73	RefSeq	Golga7	2	24359649	Golga7 RefSeq -,Golga7 RefSeq -,
chr8	25164441	25165273	MACS_peak_734	57.44	RefSeq	Zmat4	1	24976880	Zmat4 RefSeq +,
chr8	26737268	26738028	MACS_peak_736	58.29	RefSeq	Whsc1l1	1	26750636	Whsc1l1 RefSeq +,
chr8	34784310	34785164	MACS_peak_737	54.37	RefSeq	Gsr	1	34786197	Gsr RefSeq +,
chr8	41509360	41510116	MACS_peak_739	62.17	RefSeq	Zdhhc2	1	41539708	Zdhhc2 RefSeq +,
chr8	46042048	46042654	MACS_peak_741	97.84	RefSeq	Fat1	1	46086612	Fat1 RefSeq +,
chr8	49472750	49473485	MACS_peak_742	75.5	RefSeq	Odz3	2	49535506	Odz3 RefSeq -,Odz3 RefSeq -,
chr8	73808264	73808891	MACS_peak_744	59.13	RefSeq	Myo9b	3	73840637	Myo9b RefSeq +,Myo9b RefSeq +,Myo9b RefSeq +,
chr8	82508500	82509487	MACS_peak_745	52.66	RefSeq	Hhip	1	82535803	Hhip RefSeq -,
chr8	87267738	87268592	MACS_peak_747	52.75	RefSeq	Nfix	3	87264857	Nfix RefSeq -,Nfix RefSeq -,Nfix RefSeq -,
chr8	108281448	108281978	MACS_peak_751	60.86	RefSeq	Gfod2	1	108261234	Gfod2 RefSeq -,
chr8	110021354	110021889	MACS_peak_753	54.81	RefSeq	Wwp2	1	110021422	Wwp2 RefSeq +,
chr8	111420024	111420828	MACS_peak_754	52.12	RefSeq	Zfhx3	1	111362065	Zfhx3 RefSeq +,
chr8	114015003	114015658	MACS_peak_755	60.89	RefSeq	Wdr59	3	114009320	Wdr59 RefSeq -,Wdr59 RefSeq -,Wdr59 RefSeq -,
chr8	114032397	114033097	MACS_peak_756	56.01	RefSeq	Wdr59	3	114009320	Wdr59 RefSeq -,Wdr59 RefSeq -,Wdr59 RefSeq -,
chr8	116965273	116965668	MACS_peak_757	91.53	RefSeq	Wwox	1	117420107	Wwox RefSeq +,
chr8	117498637	117499109	MACS_peak_758	84.41	RefSeq	Wwox	1	117420107	Wwox RefSeq +,
chr8	123064157	123065136	MACS_peak_759	77.7	RefSeq	Gse1	3	123059050	Gse1 RefSeq +,Gse1 RefSeq +,Gse1 RefSeq +,
chr8	126936594	126937377	MACS_peak_765	50.21	RefSeq	Pgbd5	1	126925367	Pgbd5 RefSeq -,
chr8	127089902	127090718	MACS_peak_766	56.27	RefSeq	Agt	1	127087021	Agt RefSeq -,
chr8	127351032	127351866	MACS_peak_767	57.37	RefSeq	Trim67	1	127337787	Trim67 RefSeq +,
chr8	127707180	127708039	MACS_peak_768	70.19	RefSeq	Disc1	2	127681598	Disc1 RefSeq +,Disc1 RefSeq +,
chr9	20597217	20597854	MACS_peak_781	53.27	RefSeq	Col5a3	1	20596960	Col5a3 RefSeq -,
chr9	40189457	40190342	MACS_peak_795	74.76	RefSeq	Gramd1b	1	40184395	Gramd1b RefSeq -,
chr9	42355935	42356766	MACS_peak_796	51.2	RefSeq	Grik4	1	42540449	Grik4 RefSeq -,
chr9	44309673	44310549	MACS_peak_798	56.03	RefSeq	Bcl9l	1	44312882	Bcl9l RefSeq +,
chr9	45420695	45421314	MACS_peak_799	81.19	RefSeq	Dscaml1	1	45400111	Dscaml1 RefSeq +,
chr9	48554181	48554906	MACS_peak_801	53.65	RefSeq	Zbtb16	1	48553200	Zbtb16 RefSeq -,
chr9	48750609	48751184	MACS_peak_802	70.07	RefSeq	Htr3b	1	48758078	Htr3b RefSeq -,
chr9	50519870	50520702	MACS_peak_803	54.11	RefSeq	Dixdc1	1	50503448	Dixdc1 RefSeq -,
chr9	54508694	54509494	MACS_peak_805	60.55	RefSeq	Acsbg1	1	54481222	Acsbg1 RefSeq -,
chr9	59148522	59149328	MACS_peak_806	52.05	RefSeq	Adpgk	1	59151718	Adpgk RefSeq +,
chr9	62643244	62644147	MACS_peak_813	52.44	RefSeq	Fem1b	1	62649520	Fem1b RefSeq -,
chr9	63559647	63560312	MACS_peak_814	55.51	RefSeq	Smad3	1	63550162	Smad3 RefSeq -,
chr9	66573202	66574259	MACS_peak_817	50.32	RefSeq	Car12	1	66588098	Car12 RefSeq +,
chr9	67323349	67324064	MACS_peak_818	56.86	RefSeq	Tln2	1	67236175	Tln2 RefSeq -,
chr9	69246187	69246978	MACS_peak_820	52.58	RefSeq	Narg2	1	69263368	Narg2 RefSeq +,
chr9	70621798	70622608	MACS_peak_821	66.47	RefSeq	Adam10	1	70577447	Adam10 RefSeq +,
chr9	71377027	71377808	MACS_peak_822	61.23	RefSeq	Gcom1	1	71396135	Gcom1 RefSeq -,
chr9	83038389	83039876	MACS_peak_823	105.03	RefSeq	Hmgn3	2	83021856	Hmgn3 RefSeq -,Hmgn3 RefSeq -,
chr9	96202046	96202828	MACS_peak_824	59.2	RefSeq	Tfdp2	6	96160405	Tfdp2 RefSeq +,Tfdp2 RefSeq +,Tfdp2 RefSeq +,Tfdp2 RefSeq +,Tfdp2 RefSeq +,Tfdp2 RefSeq +,
chr9	96596595	96597019	MACS_peak_825	66.09	RefSeq	Zbtb38	1	96608942	Zbtb38 RefSeq -,
chr9	103341735	103342315	MACS_peak_828	50.61	RefSeq	Bfsp2	1	103354930	Bfsp2 RefSeq -,
chr9	103937121	103937749	MACS_peak_829	59.09	RefSeq	Nphp3	1	103925533	Nphp3 RefSeq +,
chr9	107865915	107866711	MACS_peak_831	63.32	RefSeq	Traip	1	107863972	Traip RefSeq +,
chr9	118604481	118605248	MACS_peak_833	61.59	RefSeq	Itga9	1	118662999	Itga9 RefSeq +,
chr9	120231646	120232160	MACS_peak_834	53.75	RefSeq	Myrip	1	120298597	Myrip RefSeq +,
chr9	121044656	121045231	MACS_peak_835	64.13	RefSeq	Ulk4	1	121029905	Ulk4 RefSeq -,
chr9	121115421	121115999	MACS_peak_836	69.75	RefSeq	Ulk4	1	121029905	Ulk4 RefSeq -,
chr9	121400942	121401564	MACS_peak_837	58.23	RefSeq	Cck	1	121401849	Cck RefSeq -,
chr9	121708221	121708787	MACS_peak_838	62.06	RefSeq	Ccdc13	3	121705738	Ccdc13 RefSeq -,Hhatl Upstream -,Hhatl Upstream -,
chr9	122740680	122741456	MACS_peak_840	56.08	RefSeq	D9Ertd402e	1	122730083	D9Ertd402e RefSeq +,
chrX	11706271	11707048	MACS_peak_870	61.38	RefSeq	Bcor	1	11675647	Bcor RefSeq -,
chrX	131137842	131138320	MACS_peak_873	78.16	RefSeq	Hnrnph2	2	131138734	Hnrnph2 RefSeq +,Gla Upstream -,
chrX	147489127	147489947	MACS_peak_876	59.68	RefSeq	Fgd1	1	147502728	Fgd1 RefSeq +,
chrX	158448357	158448644	MACS_peak_877	175.6	RefSeq	Nhs	1	158435935	Nhs RefSeq -,
chrX	165473793	165474572	MACS_peak_878	51.15	RefSeq	Arhgap6	2	165353846	Arhgap6 Promoter +,Arhgap6 RefSeq +,
chr1	37659989	37660814	MACS_peak_8	59.51	Downstream	2010300C02Rik	1	37663520	2010300C02Rik Downstream -,
chr1	71070513	71071103	MACS_peak_23	71.47	Downstream	Bard1	1	71069108	Bard1 Downstream -,
chr1	95196607	95197433	MACS_peak_37	55.52	Downstream	Sned1	3	95197711	Pask Downstream -,Mterfd2 RefSeq -,Sned1 Downstream +,
chr1	95294697	95295474	MACS_peak_38	56.03	Downstream	Hdlbp	2	95285301	Ano7 RefSeq +,Hdlbp Downstream -,
chr1	95721308	95722511	MACS_peak_39	65.54	Downstream	Ing5	2	95720272	Ing5 Downstream +,D2hgdh Promoter +,
chr1	129841977	129842532	MACS_peak_45	50.8	Downstream	Rab3gap1	2	129845453	Rab3gap1 Downstream +,Zranb3 Downstream -,
chr1	137155692	137156231	MACS_peak_52	83.47	Downstream	Rnpep	4	137152662	Elf3 Promoter -,Rnpep Downstream -,Elf3 Promoter -,Rnpep Downstream -,
chr1	154682018	154682798	MACS_peak_61	51.61	Downstream	Smg7	4	154669595	Ncf2 RefSeq +,Smg7 Downstream -,Smg7 Downstream -,Smg7 Downstream -,
chr10	76947085	76947808	MACS_peak_122	63.45	Downstream	1810008A18Rik	1	76944399	1810008A18Rik Downstream -,
chr10	79133645	79134353	MACS_peak_123	50.59	Downstream	Madcam1	2	79135076	Gm16517 RefSeq +,Madcam1 Downstream +,
chr10	79972422	79973559	MACS_peak_125	50.18	Downstream	Atp8b3	2	79968853	Atp8b3 Downstream -,Onecut3 RefSeq +,
chr10	80147639	80148367	MACS_peak_126	51	Downstream	Mobkl2a	1	80142997	Mobkl2a Downstream -,
chr10	117168582	117169040	MACS_peak_144	74.68	Downstream	Slc35e3	1	117165733	Slc35e3 Downstream -,
chr10	119663726	119664390	MACS_peak_146	57.51	Downstream	Tmbim4	2	119663059	Tmbim4 Downstream +,Llph Promoter +,
chr11	20199833	20200527	MACS_peak_162	64.62	Downstream	Slc1a4	1	20197182	Slc1a4 Downstream -,
chr11	45758215	45758996	MACS_peak_164	51.07	Downstream	Thg1l	2	45750078	Thg1l Downstream -,Lsm11 RefSeq -,
chr11	51495002	51495404	MACS_peak_166	54.47	Downstream	0610009B22Rik	1	51493886	0610009B22Rik Downstream -,
chr11	59151460	59152575	MACS_peak_170	73.14	Downstream	Wnt9a	1	59152054	Wnt9a Downstream +,
chr11	59693636	59694526	MACS_peak_171	70.67	Downstream	Nt5m	1	59695035	Nt5m Downstream +,
chr11	70375278	70376006	MACS_peak_173	53.26	Downstream	Pld2	5	70370882	Pld2 Downstream +,Mink1 Upstream +,Mink1 Upstream +,Mink1 Upstream +,Mink1 Upstream +,
chr11	74661043	74662164	MACS_peak_175	61.74	Downstream	Mnt	2	74657765	Mnt Downstream +,Sgsm2 Downstream -,
chr11	76030586	76031493	MACS_peak_176	59.13	Downstream	Glod4	4	76026391	Dbil5 Promoter +,Glod4 Downstream -,Gemin4 RefSeq -,Fam57a Downstream +,
chr11	76810667	76811659	MACS_peak_177	53.66	Downstream	Blmh	2	76805891	Blmh Downstream +,Slc6a4 Upstream +,
chr11	93994645	93995302	MACS_peak_180	57.81	Downstream	Spag9	7	93992396	Spag9 Downstream +,Spag9 Downstream +,Spag9 Downstream +,Spag9 Downstream +,Spag9 Downstream +,Spag9 Downstream +,Spag9 Downstream +,
chr11	97892394	97893072	MACS_peak_184	69.66	Downstream	Rpl19	6	97889441	Cacnb1 Upstream -,Stac2 Downstream -,Cacnb1 Upstream -,Rpl19 Downstream +,Rpl19 Downstream +,Cacnb1 Upstream -,
chr11	100333147	100333882	MACS_peak_186	52.96	Downstream	Acly	3	100328985	Acly Downstream -,Acly Downstream -,Klhl11 RefSeq -,
chr11	102128721	102129214	MACS_peak_189	50.8	Downstream	BC030867	2	102124636	BC030867 Downstream +,Asb16 Upstream +,
chr11	102975803	102977336	MACS_peak_191	52.32	Downstream	Acbd4	2	102972138	Hexim1 Upstream +,Acbd4 Downstream +,
chr11	106101648	106102434	MACS_peak_195	70.98	Downstream	Ftsj3	2	106094372	Ddx42 RefSeq +,Ftsj3 Downstream -,
chr12	3781668	3782506	MACS_peak_205	61.66	Downstream	Dtnb	4	3786398	Dtnb Downstream +,Dtnb Downstream +,Dtnb Downstream +,Dtnb Downstream +,
chr12	16668600	16669156	MACS_peak_209	59.54	Downstream	Ntsr2	2	16672042	Greb1 Downstream -,Ntsr2 Downstream +,
chr12	25408601	25409433	MACS_peak_213	51.17	Downstream	Rrm2	1	25404011	Rrm2 Downstream +,
chr12	29274529	29275086	MACS_peak_214	70.73	Downstream	Colec11	2	29272848	Colec11 Downstream -,Allc Upstream -,
chr12	70563673	70564396	MACS_peak_223	53.47	Downstream	5830428M24Rik	2	70560773	5830428M24Rik Downstream -,5830428M24Rik Downstream -,
chr12	74054174	74054649	MACS_peak_225	84.41	Downstream	Six6	1	74050886	Six6 Downstream +,
chr12	113062426	113063111	MACS_peak_249	73.51	Downstream	Ppp1r13b	2	113059515	Zfyve21 RefSeq +,Ppp1r13b Downstream -,
chr12	114053985	114054608	MACS_peak_253	59.32	Downstream	Cdca4	2	114050846	Cdca4 Downstream -,BC022687 RefSeq +,
chr13	67314892	67315580	MACS_peak_262	64.87	Downstream	Zfp455	1	67315234	Zfp455 Downstream +,
chr14	27225136	27225714	MACS_peak_273	91.97	Downstream	Slmap	2	27224942	4933413J09Rik Downstream +,Slmap Downstream -,
chr14	32285494	32285833	MACS_peak_276	143.73	Downstream	Mettl6	1	32286983	Mettl6 Downstream -,
chr14	69798769	69799289	MACS_peak_282	66.94	Downstream	Nkx2-6	2	69798597	Nkx2-6 Downstream +,Nkx3-1 Upstream +,
chr15	63759608	63760510	MACS_peak_325	62.19	Downstream	Gsdmcl-ps	2	63755648	Gsdmcl-ps Downstream +,Fam49b Downstream -,
chr15	72416726	72417366	MACS_peak_333	58.55	Downstream	Trappc9	2	72415049	Trappc9 Downstream -,Trappc9 Downstream -,
chr15	77740163	77740771	MACS_peak_338	66.47	Downstream	Txn2	1	77740480	Txn2 Downstream -,
chr15	80536258	80536914	MACS_peak_341	60.85	Downstream	Fam83f	2	80535799	Tnrc6b Upstream +,Fam83f Downstream +,
chr15	102817823	102818498	MACS_peak_348	65.42	Downstream	Hoxc9	2	102815469	Hoxc8 Upstream +,Hoxc9 Downstream +,
chr16	14190802	14191450	MACS_peak_351	53.06	Downstream	Myh11	4	14178217	Nde1 RefSeq +,Myh11 Downstream -,Nde1 RefSeq +,Myh11 Downstream -,
chr16	17530304	17532050	MACS_peak_354	52.54	Downstream	Lztr1	2	17528759	Lztr1 Downstream +,Thap7 RefSeq -,
chr16	20232487	20233257	MACS_peak_364	54.77	Downstream	Map6d1	3	20186916	Yeats2 RefSeq +,Map6d1 Downstream -,Yeats2 RefSeq +,
chr16	20610303	20611830	MACS_peak_365	59.38	Downstream	Camk2n2	7	20606173	Camk2n2 Downstream -,Ece2 Upstream +,Vwa5b2 Downstream +,Alg3 RefSeq -,Mir1224 Downstream +,Ece2 Upstream +,Ece2 Upstream +,
chr16	32411637	32412440	MACS_peak_372	52.16	Downstream	Tm4sf19	2	32413313	Tctex1d2 Upstream +,Tm4sf19 Downstream +,
chr16	32913833	32914412	MACS_peak_373	66.4	Downstream	Fyttd1	3	32911642	Fyttd1 Downstream +,Lrch3 Promoter +,Fyttd1 Downstream +,
chr17	24882591	24883063	MACS_peak_394	61.47	Downstream	Sepx1	4	24878094	Sepx1 Downstream +,Hs3st6 Upstream +,Rpl3l Downstream +,Rpl3l Downstream +,
chr17	33151791	33152400	MACS_peak_400	68.4	Downstream	Zfp763	2	33147402	Zfp763 Downstream -,Zfp952 Downstream +,
chr17	34728737	34729476	MACS_peak_402	54.48	Downstream	Gpsm3	5	34727136	Ager Upstream +,Pbx2 Promoter +,Gpsm3 Downstream +,Rnf5 Downstream -,Notch4 Downstream +,
chr17	35276969	35277551	MACS_peak_405	61.26	Downstream	Prrc2a	4	35274197	Prrc2a Downstream -,Apom Upstream -,Prrc2a Downstream -,Bag6 RefSeq +,
chr17	45694791	45695560	MACS_peak_411	56.33	Downstream	Hsp90ab1	4	45692126	Slc35b2 Upstream +,Tmem151b Upstream -,Hsp90ab1 Downstream -,Nfkbie RefSeq +,
chr17	56868615	56869451	MACS_peak_415	71.26	Downstream	Ndufa11	2	56868150	Ndufa11 Downstream +,Fut4-ps1 Upstream +,
chr18	34889986	34890645	MACS_peak_438	66.12	Downstream	Cdc25c	2	34885541	Cdc25c Downstream -,Gfra3 Upstream -,
chr19	4283511	4284213	MACS_peak_445	55.93	Downstream	Adrbk1	2	4280069	Ankrd13d Promoter -,Adrbk1 Downstream -,
chr19	7025916	7026625	MACS_peak_446	50.19	Downstream	Plcb3	4	7021196	Gpr137 Upstream -,Plcb3 Downstream -,Gpr137 Upstream -,Bad RefSeq +,
chr19	9040978	9041682	MACS_peak_448	54.39	Downstream	Tut1	2	9041055	Eef1g Promoter +,Tut1 Downstream +,
chr2	12932930	12933720	MACS_peak_471	57.19	Downstream	Pter	2	12929286	C1ql3 Promoter -,Pter Downstream +,
chr2	25120789	25121321	MACS_peak_475	84.23	Downstream	Ssna1	5	25116403	Ssna1 Downstream -,Ndor1 Upstream -,Anapc2 Upstream +,Tprn RefSeq +,Tmem203 Downstream +,
chr2	27922198	27922747	MACS_peak_477	62.26	Downstream	Fcnb	1	27926998	Fcnb Downstream -,
chr2	29627290	29627971	MACS_peak_481	77.84	Downstream	Trub2	3	29624609	Trub2 Downstream -,Gm13547 Downstream +,Trub2 Downstream -,
chr2	30139970	30140578	MACS_peak_482	68.45	Downstream	Phyhd1	3	30136452	Phyhd1 Downstream +,Dolk RefSeq -,Nup188 Upstream +,
chr2	75511413	75512181	MACS_peak_499	51.59	Downstream	Hnrnpa3	5	75508575	Hnrnpa3 Downstream +,Hnrnpa3 Downstream +,Hnrnpa3 Downstream +,Nfe2l2 Downstream -,Gm6793 Downstream +,
chr2	132066126	132066979	MACS_peak_521	55.3	Downstream	Pcna	3	132069247	5730494N06Rik RefSeq -,Pcna Downstream -,5730494N06Rik RefSeq -,
chr2	132727491	132728375	MACS_peak_523	66.15	Downstream	Fermt1	1	132724914	Fermt1 Downstream -,
chr2	153763624	153764400	MACS_peak_531	61.42	Downstream	Rya3	2	153761097	Gm1006 Upstream +,Rya3 Downstream +,
chr2	157392097	157392993	MACS_peak_535	50.47	Downstream	Nnat	3	157390676	Nnat Downstream +,Blcap Promoter -,Nnat Downstream +,
chr2	172847077	172847476	MACS_peak_547	84.05	Downstream	Rae1	2	172844346	Rae1 Downstream +,Rbm38 Promoter +,
chr2	180130958	180131717	MACS_peak_548	58.32	Downstream	Mir1-1	2	180127583	Mir133a-2 Upstream +,Mir1-1 Downstream +,
chr3	94818572	94819406	MACS_peak_559	52.53	Downstream	Pi4kb	2	94814866	Pi4kb Downstream +,Zfp687 RefSeq -,
chr4	124523126	124523601	MACS_peak_604	78.16	Downstream	Maneal	4	124503286	Yrdc Upstream +,Mtf1 RefSeq +,1110065P20Rik Downstream -,Maneal Downstream -,
chr4	140513640	140514530	MACS_peak_617	67.23	Downstream	Padi2	2	140511685	Padi2 Downstream +,Sdhb Upstream +,
chr4	155570105	155571067	MACS_peak_624	83.18	Downstream	Isg15	2	155568532	AW011738 Upstream +,Isg15 Downstream -,
chr5	34080393	34081012	MACS_peak_629	56.03	Downstream	Fgfr3	5	34079000	Fgfr3 Downstream +,Letm1 Downstream -,Fgfr3 Downstream +,Fgfr3 Downstream +,Fgfr3 Downstream +,
chr5	54300724	54301443	MACS_peak_633	63.61	Downstream	Tbc1d19	1	54300619	Tbc1d19 Downstream +,
chr5	136433429	136434281	MACS_peak_656	61.36	Downstream	Srcrb4d	1	136431092	Srcrb4d Downstream -,
chr6	43246772	43247584	MACS_peak_679	77.87	Downstream	Nobox	2	43244319	Nobox Downstream -,Arhgef5 Downstream +,
chr6	71075027	71075608	MACS_peak_683	61.31	Downstream	Thnsl2	2	71073391	Thnsl2 Downstream -,Thnsl2 Downstream -,
chr7	4089823	4090482	MACS_peak_700	66.12	Downstream	Ttyh1	6	4092843	Ttyh1 Downstream +,Leng9 Downstream -,Ttyh1 Downstream +,D030047H15Rik Upstream -,Leng8 RefSeq +,Ttyh1 Downstream +,
chr7	87065181	87066005	MACS_peak_709	62.21	Downstream	2610034B18Rik	2	87042843	2610034B18Rik Downstream -,Ap3s2 RefSeq -,
chr7	116662122	116662993	MACS_peak_712	82.94	Downstream	St5	5	116658145	St5 Downstream -,St5 Downstream -,St5 Downstream -,Snora3 Upstream +,Rpl27a Promoter +,
chr7	133726317	133727142	MACS_peak_720	63.97	Downstream	Il27	4	133720806	Cln3 RefSeq -,Cln3 RefSeq -,Il27 Downstream -,Apobr Upstream +,
chr7	146433161	146434054	MACS_peak_722	63.01	Downstream	Lrrc27	3	146428880	Pwwp2b Upstream +,Pwwp2b Upstream +,Lrrc27 Downstream +,
chr8	23374842	23375551	MACS_peak_731	63.85	Downstream	Thsd1	1	23375359	Thsd1 Downstream +,
chr8	86495481	86496162	MACS_peak_746	51.67	Downstream	Asf1b	2	86491376	Asf1b Downstream +,Prkaca Upstream +,
chr8	96698620	96699364	MACS_peak_748	50.02	Downstream	Mt2	2	96697488	Mt2 Downstream +,Mt1 Upstream +,
chr8	97473893	97474569	MACS_peak_750	58.45	Downstream	Gpr114	2	97472190	Gpr114 Downstream +,Gpr114 Downstream +,
chr8	123644278	123644970	MACS_peak_760	54.86	Downstream	Foxc2	2	123646084	Foxc2 Downstream +,Foxl1 Upstream +,
chr9	13517791	13518448	MACS_peak_778	57.57	Downstream	Maml2	2	13518977	Maml2 Downstream +,Maml2 Downstream +,
chr9	21406531	21407054	MACS_peak_783	52.36	Downstream	Gm7904	6	21402775	Yipf2 Upstream -,Yipf2 Upstream -,Yipf2 Upstream -,1810026J23Rik Downstream +,Yipf2 Upstream -,Gm7904 Downstream -,
chr9	34982548	34983529	MACS_peak_790	50.92	Downstream	Tirap	5	34957760	Dcps RefSeq -,Tirap Downstream -,Tirap Downstream -,Tirap Downstream -,Tirap Downstream -,
chr9	37032629	37033503	MACS_peak_794	55.73	Downstream	Tmem218	3	37031733	Slc37a2 Downstream -,Slc37a2 Downstream -,Tmem218 Downstream +,
chr9	44226984	44227915	MACS_peak_797	61.06	Downstream	Rps25	2	44222790	Rps25 Downstream +,Ccdc84 Promoter -,
chr9	59413470	59414341	MACS_peak_807	66.47	Downstream	Hexa	1	59417912	Hexa Downstream +,
chr9	98454304	98454599	MACS_peak_826	143.73	Downstream	4930579K19Rik	2	98457878	4930579K19Rik Downstream -,Copb2 Upstream +,
chr9	108998337	108998960	MACS_peak_832	57.93	Downstream	Ccdc51	2	109000877	Ccdc51 Downstream +,Plxnb1 RefSeq +,
