# Supplementary material for: Necdin is a breast cancer metastasis suppressor that regulates the transcription of c-Myc
Source: Oncotarget. 2015 Aug 19;6(31):31557–68. doi: 10.18632/oncotarget.5230 (PMC4741624; doi:10.18632/oncotarget.5230)
Supplement: Supplementary file 8 [file oncotarget-06-31557-s008.xlsx]

## Sheet: 4T1 ctrl N20 MACS
chr1	82290263	82290368	MACS_peak_25	53.12	Upstream	Irs1	1	82293514	Irs1 Upstream -,
chr1	175880322	175880423	MACS_peak_42	57.01	Upstream	Ifi203	2	175878091	Ifi203 Upstream -,Ifi203 Upstream -,
chr11	101950958	101951080	MACS_peak_80	68.45	Upstream	Mpp2	1	101955329	Mpp2 Upstream -,
chr14	55833571	55833689	MACS_peak_100	63.39	Upstream	Dhrs2	1	55835343	Dhrs2 Upstream +,
chr16	17225341	17225420	MACS_peak_125	58.55	Upstream	Hic2	1	17228179	Hic2 Upstream +,
chr16	50600832	50600997	MACS_peak_139	53.88	Upstream	Ccdc54	1	50596767	Ccdc54 Upstream -,
chr17	3107078	3107209	MACS_peak_140	70.89	Upstream	Scaf8	1	3109471	Scaf8 Upstream +,
chr17	17958848	17958915	MACS_peak_141	62.09	Upstream	Mir99b	4	17961651	Mir99b Upstream +,Ncrna00085 Upstream +,Mirlet7e Upstream +,Mir125a Upstream +,
chr17	25902324	25902428	MACS_peak_142	53.74	Upstream	Narfl	1	25905220	Narfl Upstream +,
chr3	98177856	98177945	MACS_peak_196	57.78	Upstream	Zfp697	1	98180903	Zfp697 Upstream +,
chr4	3801751	3801864	MACS_peak_211	55.68	Upstream	Mos	1	3804752	Mos Upstream -,
chr4	104826106	104826193	MACS_peak_217	67.16	Upstream	Ppap2b	1	104824451	Ppap2b Upstream +,
chr5	123276937	123277036	MACS_peak_240	61.1	Upstream	Anapc5	2	123276848	Anapc5 Upstream -,Anapc5 Upstream -,
chr7	34958917	34959001	MACS_peak_250	67.69	Upstream	Uba2	1	34959048	Uba2 Upstream -,
chr9	13226086	13226176	MACS_peak_280	55.51	Upstream	Phxr4	1	13229080	Phxr4 Upstream +,
chr9	100936613	100936656	MACS_peak_305	69.6	Upstream	Pccb	1	100940794	Pccb Upstream -,
chr9	109146585	109146662	MACS_peak_308	74.32	Upstream	Fbxw20	1	109142738	Fbxw20 Upstream -,
chr14	37948952	37949020	MACS_peak_99	60.46	Promoter	Ghitm	2	37948800	Ghitm Promoter -,Ghitm Promoter -,
chr9	39993914	39994009	MACS_peak_287	58.14	Promoter	Olfr986	2	39992307	Olfr986 Promoter +,Zfp202 Upstream +,
chr1	4998242	4998341	MACS_peak_1	62.95	RefSeq	Rgs20	2	4954556	Rgs20 RefSeq -,Rgs20 RefSeq -,
chr1	13184967	13185071	MACS_peak_2	64.45	RefSeq	Ncoa2	2	13246676	Ncoa2 RefSeq -,Ncoa2 RefSeq -,
chr1	13304249	13304353	MACS_peak_3	55.58	RefSeq	Ncoa2	2	13246676	Ncoa2 RefSeq -,Ncoa2 RefSeq -,
chr1	20215438	20215496	MACS_peak_4	50.59	RefSeq	Pkhd1	1	20327973	Pkhd1 RefSeq -,
chr1	30884072	30884179	MACS_peak_6	63.22	RefSeq	Phf3	1	30889618	Phf3 RefSeq -,
chr1	37905890	37905996	MACS_peak_7	64.55	RefSeq	Tsga10	1	37866747	Tsga10 RefSeq -,
chr1	43883091	43883215	MACS_peak_8	60.03	RefSeq	Uxs1	1	43845789	Uxs1 RefSeq -,
chr1	51840004	51840094	MACS_peak_9	59.29	RefSeq	Myo1b	2	51889688	Myo1b RefSeq -,Myo1b RefSeq -,
chr1	51902167	51902307	MACS_peak_10	56.58	RefSeq	Myo1b	2	51889688	Myo1b RefSeq -,Myo1b RefSeq -,
chr1	52184272	52184386	MACS_peak_12	55.37	RefSeq	Stat1	1	52197520	Stat1 RefSeq +,
chr1	59896812	59896930	MACS_peak_15	59.22	RefSeq	Bmpr2	1	59874617	Bmpr2 RefSeq +,
chr1	59910208	59910322	MACS_peak_16	59.56	RefSeq	Bmpr2	1	59874617	Bmpr2 RefSeq +,
chr1	60161055	60161183	MACS_peak_17	65.46	RefSeq	Carf	4	60159963	Wdr12 Upstream -,Wdr12 Upstream -,Wdr12 Upstream -,Carf RefSeq +,
chr1	60161374	60161483	MACS_peak_18	70.02	RefSeq	Carf	4	60159963	Wdr12 Upstream -,Wdr12 Upstream -,Wdr12 Upstream -,Carf RefSeq +,
chr1	64918679	64918769	MACS_peak_19	53.22	RefSeq	Plekhm3	1	64919521	Plekhm3 RefSeq -,
chr1	66290802	66290908	MACS_peak_21	65.93	RefSeq	Mtap2	2	66355555	Mtap2 RefSeq +,Mtap2 RefSeq +,
chr1	80655909	80655991	MACS_peak_24	72.48	RefSeq	Dock10	1	80626362	Dock10 RefSeq -,
chr1	87695337	87695436	MACS_peak_26	51.47	RefSeq	Cab39	1	87719112	Cab39 RefSeq +,
chr1	88794653	88794751	MACS_peak_27	67.3	RefSeq	Dis3l2	2	88773551	Dis3l2 RefSeq +,Dis3l2 RefSeq +,
chr1	89484627	89484717	MACS_peak_28	54.77	RefSeq	Neu2	4	89480388	Neu2 RefSeq +,Neu2 RefSeq +,Neu2 RefSeq +,Neu2 Upstream +,
chr1	93994639	93994734	MACS_peak_30	55.93	RefSeq	Hdac4	1	93937125	Hdac4 RefSeq -,
chr1	107577623	107577721	MACS_peak_33	80.47	RefSeq	2310035C23Rik	2	107606098	2310035C23Rik RefSeq +,2310035C23Rik RefSeq +,
chr1	130291511	130291593	MACS_peak_34	56.76	RefSeq	Dars	1	130287113	Dars RefSeq -,
chr1	153242815	153242898	MACS_peak_36	72.13	RefSeq	1200016B10Rik	1	153245171	1200016B10Rik RefSeq -,
chr1	154738677	154738794	MACS_peak_37	69.33	RefSeq	Smg7	2	154716925	Smg7 RefSeq -,Smg7 RefSeq -,
chr1	155327751	155327857	MACS_peak_38	56.61	RefSeq	Dhx9	1	155318813	Dhx9 RefSeq -,
chr1	165208101	165208173	MACS_peak_39	59.22	RefSeq	Prrx1	3	165209490	Prrx1 RefSeq -,Prrx1 RefSeq -,Prrx1 RefSeq -,
chr1	170288783	170288876	MACS_peak_40	50.56	RefSeq	Pbx1	2	170205916	Pbx1 RefSeq -,Pbx1 RefSeq -,
chr1	173702028	173702113	MACS_peak_41	71.43	RefSeq	Slamf1	1	173714314	Slamf1 RefSeq +,
chr1	187228007	187228139	MACS_peak_44	69.45	RefSeq	Eprs	1	187219629	Eprs RefSeq +,
chr1	194952070	194952172	MACS_peak_46	51.27	RefSeq	Diexf	1	194943495	Diexf RefSeq -,
chr10	6249775	6249837	MACS_peak_47	60.46	RefSeq	Mthfd1l	3	6276437	Mthfd1l RefSeq -,Mthfd1l RefSeq -,Mthfd1l RefSeq -,
chr10	7358935	7359018	MACS_peak_48	72.13	RefSeq	Pcmt1	1	7366682	Pcmt1 RefSeq -,
chr10	20056820	20056921	MACS_peak_50	66.43	RefSeq	Bclaf1	3	20047316	Bclaf1 RefSeq +,Bclaf1 RefSeq +,Bclaf1 RefSeq +,
chr10	41948666	41948748	MACS_peak_51	60.11	RefSeq	Foxo3	1	41951044	Foxo3 RefSeq -,
chr10	59456503	59456611	MACS_peak_52	70.36	RefSeq	Anapc16	3	59457604	Ascc1 Upstream +,Anapc16 RefSeq -,Ascc1 Upstream +,
chr10	59671256	59671335	MACS_peak_53	54.47	RefSeq	Chst3	1	59663116	Chst3 RefSeq -,
chr10	84161984	84162087	MACS_peak_54	51	RefSeq	Polr3b	1	84137578	Polr3b RefSeq +,
chr10	93515109	93515215	MACS_peak_58	53.41	RefSeq	Fgd6	1	93553440	Fgd6 RefSeq +,
chr10	120301737	120301822	MACS_peak_60	58.73	RefSeq	Msrb3	2	120264270	LOC100504616 Downstream +,Msrb3 RefSeq -,
chr10	126841727	126841833	MACS_peak_61	60.52	RefSeq	R3hdm2	1	126881929	R3hdm2 RefSeq +,
chr11	6336989	6337105	MACS_peak_62	50.88	RefSeq	H2afv	1	6335812	H2afv RefSeq -,
chr11	19967319	19967399	MACS_peak_64	69.1	RefSeq	Actr2	1	19987605	Actr2 RefSeq -,
chr11	61902777	61902871	MACS_peak_68	54.74	RefSeq	Specc1	1	61963582	Specc1 RefSeq +,
chr11	79157898	79157995	MACS_peak_69	59.13	RefSeq	Nf1	1	79274278	Nf1 RefSeq +,
chr11	83145518	83145633	MACS_peak_70	73.4	RefSeq	Ap2b1	2	83167392	Ap2b1 RefSeq +,Ap2b1 RefSeq +,
chr11	88394817	88394912	MACS_peak_71	52.62	RefSeq	Msi2	1	88366188	Msi2 RefSeq -,
chr11	94181490	94181590	MACS_peak_73	54.96	RefSeq	Luc7l3	3	94167813	Ankrd40 Upstream +,Luc7l3 RefSeq -,Ankrd40 Upstream +,
chr11	95292599	95292696	MACS_peak_74	55.34	RefSeq	Spop	1	95315086	Spop RefSeq +,
chr11	97086809	97086929	MACS_peak_75	59.85	RefSeq	Npepps	1	97104505	Npepps RefSeq -,
chr11	97087083	97087178	MACS_peak_76	52.62	RefSeq	Npepps	1	97104505	Npepps RefSeq -,
chr11	98533543	98533661	MACS_peak_77	51.63	RefSeq	Gsdma	1	98532369	Gsdma RefSeq +,
chr11	100466131	100466224	MACS_peak_78	64.26	RefSeq	Dnajc7	1	100462790	Dnajc7 RefSeq -,
chr11	100915730	100915794	MACS_peak_79	57.46	RefSeq	Atp6v0a1	1	100897924	Atp6v0a1 RefSeq +,
chr11	114597373	114597465	MACS_peak_82	55.42	RefSeq	Dnaic2	1	114603988	Dnaic2 RefSeq +,
chr11	115385596	115385708	MACS_peak_83	58.55	RefSeq	Sumo2	3	115381184	Mir684-1 Upstream -,Hn1 Upstream -,Sumo2 RefSeq -,
chr12	68160205	68160346	MACS_peak_84	60.62	RefSeq	Mdga2	2	67945265	Mdga2 RefSeq -,Mdga2 RefSeq -,
chr12	68160641	68160722	MACS_peak_85	53.43	RefSeq	Mdga2	2	67945265	Mdga2 RefSeq -,Mdga2 RefSeq -,
chr12	70803271	70803373	MACS_peak_86	57.7	RefSeq	L2hgdh	1	70808616	L2hgdh RefSeq -,
chr12	76650325	76650434	MACS_peak_87	58.81	RefSeq	Ppp2r5e	1	76624502	Ppp2r5e RefSeq -,
chr12	81480089	81480170	MACS_peak_88	54.71	RefSeq	Dcaf5	1	81487185	Dcaf5 RefSeq -,
chr12	83416074	83416172	MACS_peak_89	51.14	RefSeq	Sipa1l1	2	83411912	Sipa1l1 RefSeq +,Sipa1l1 RefSeq +,
chr13	45956345	45956387	MACS_peak_92	68.59	RefSeq	Atxn1	1	45855278	Atxn1 RefSeq -,
chr13	77578163	77578326	MACS_peak_94	56.07	RefSeq	2210408I21Rik	1	77513894	2210408I21Rik RefSeq +,
chr14	11727960	11728030	MACS_peak_97	57.66	RefSeq	Fhit	1	11188551	Fhit RefSeq -,
chr14	14389690	14389777	MACS_peak_98	62.23	RefSeq	Synpr	2	14282664	Synpr RefSeq +,Synpr RefSeq +,
chr15	10408887	10408950	MACS_peak_103	94.12	RefSeq	Brix1	3	10405771	Dnajc21 Upstream -,Brix1 RefSeq -,Rad1 Upstream +,
chr15	34419204	34419273	MACS_peak_104	54.77	RefSeq	Hrsp12	3	34418921	Hrsp12 RefSeq -,Pop1 Upstream +,Pop1 Upstream +,
chr15	59312352	59312472	MACS_peak_108	50.56	RefSeq	Nsmce2	2	59288512	Nsmce2 RefSeq +,Nsmce2 RefSeq +,
chr15	63819538	63819631	MACS_peak_115	51.17	RefSeq	Fam49b	1	63826304	Fam49b RefSeq -,
chr15	66460725	66460800	MACS_peak_117	67.34	RefSeq	Phf20l1	1	66443001	Phf20l1 RefSeq +,
chr16	11174403	11174494	MACS_peak_121	50.49	RefSeq	Zc3h7a	2	11156561	Zc3h7a RefSeq -,Zc3h7a RefSeq -,
chr16	11895794	11895883	MACS_peak_122	61.58	RefSeq	Cpped1	2	11852135	Cpped1 RefSeq -,Gm9961 Upstream +,
chr16	13515873	13515940	MACS_peak_123	55.29	RefSeq	2310015D24Rik	1	13517342	2310015D24Rik RefSeq -,
chr16	17713488	17713593	MACS_peak_126	52.88	RefSeq	Med15	2	17687143	Med15 RefSeq -,Med15 RefSeq -,
chr16	21909836	21909937	MACS_peak_129	53.43	RefSeq	Map3k13	1	21912021	Map3k13 RefSeq +,
chr16	22082776	22082877	MACS_peak_130	73.9	RefSeq	Igf2bp2	1	22111201	Igf2bp2 RefSeq -,
chr16	32060360	32060465	MACS_peak_134	57.73	RefSeq	Pak2	1	32048628	Pak2 RefSeq -,
chr16	32936471	32936531	MACS_peak_135	52.8	RefSeq	Lrch3	1	32965176	Lrch3 RefSeq +,
chr16	35095091	35095171	MACS_peak_136	69.59	RefSeq	Ptplb	1	35065909	Ptplb RefSeq +,
chr16	49708716	49708815	MACS_peak_137	65.98	RefSeq	Ift57	1	49732348	Ift57 RefSeq +,
chr17	26854531	26854637	MACS_peak_144	51.82	RefSeq	A930001N09Rik	1	26883108	A930001N09Rik RefSeq +,
chr17	30460904	30460988	MACS_peak_145	58.3	RefSeq	Btbd9	2	30532825	Btbd9 RefSeq -,Btbd9 RefSeq -,
chr17	63411998	63412103	MACS_peak_148	65.31	RefSeq	Fbxl17	1	63622589	Fbxl17 RefSeq -,
chr17	65728395	65728525	MACS_peak_149	62.08	RefSeq	Tmem232	1	65747708	Tmem232 RefSeq -,
chr17	66086098	66086276	MACS_peak_150	55.93	RefSeq	Rab31	1	66061553	Rab31 RefSeq -,
chr17	80276646	80276761	MACS_peak_152	65.52	RefSeq	Atl2	2	80271524	Atl2 RefSeq -,Atl2 RefSeq -,
chr17	85589620	85589733	MACS_peak_153	58.55	RefSeq	1700106N22Rik	1	85674005	1700106N22Rik RefSeq +,
chr19	32384493	32384605	MACS_peak_159	54.96	RefSeq	Sgms1	2	32310486	Sgms1 RefSeq -,Sgms1 RefSeq -,
chr2	6359265	6359387	MACS_peak_160	51.66	RefSeq	Usp6nl	2	6304360	Usp6nl RefSeq +,Usp6nl RefSeq +,
chr2	13587255	13587350	MACS_peak_162	64.13	RefSeq	St8sia6	1	13645830	St8sia6 RefSeq -,
chr2	20818423	20818529	MACS_peak_164	55.81	RefSeq	Arhgap21	2	20829421	Arhgap21 RefSeq -,Arhgap21 RefSeq -,
chr2	22755322	22755428	MACS_peak_165	54.66	RefSeq	Pdss1	1	22773436	Pdss1 RefSeq +,
chr2	33720509	33720614	MACS_peak_166	65.31	RefSeq	Fam125b	1	33664445	Fam125b RefSeq -,
chr2	34560760	34560864	MACS_peak_167	61.54	RefSeq	Gapvd1	1	34571601	Gapvd1 RefSeq -,
chr2	57170747	57170845	MACS_peak_169	51.76	RefSeq	Gpd2	2	57156635	Gpd2 RefSeq +,Gpd2 RefSeq +,
chr2	69550164	69550249	MACS_peak_172	50.91	RefSeq	Fastkd1	1	69537746	Fastkd1 RefSeq -,
chr2	121895415	121895517	MACS_peak_178	76.74	RefSeq	Spg11	1	121911666	Spg11 RefSeq -,
chr2	154705657	154705759	MACS_peak_182	53.93	RefSeq	Eif2s2	1	154707868	Eif2s2 RefSeq -,
chr2	156806755	156806855	MACS_peak_183	58.26	RefSeq	Ndrg3	2	156785437	Ndrg3 RefSeq -,Ndrg3 RefSeq -,
chr2	157071114	157071212	MACS_peak_184	56.17	RefSeq	4922505G16Rik	1	157069760	4922505G16Rik RefSeq -,
chr2	157873993	157874075	MACS_peak_185	60.11	RefSeq	Rprd1b	1	157878818	Rprd1b RefSeq +,
chr2	160776664	160776752	MACS_peak_186	83.5	RefSeq	Chd6	1	160853727	Chd6 RefSeq -,
chr2	160789829	160789946	MACS_peak_187	53.59	RefSeq	Chd6	1	160853727	Chd6 RefSeq -,
chr2	162845765	162845869	MACS_peak_188	55.58	RefSeq	Ift52	2	162844863	Ift52 RefSeq +,Sgk2 Downstream +,
chr2	166752373	166752457	MACS_peak_189	53.12	RefSeq	Cse1l	1	166751768	Cse1l RefSeq +,
chr2	180431741	180431832	MACS_peak_190	63.3	RefSeq	Dido1	3	180414711	Dido1 RefSeq -,Dido1 RefSeq -,Dido1 RefSeq -,
chr3	61170443	61170555	MACS_peak_192	61.86	RefSeq	Rap2b	1	61170552	Rap2b RefSeq +,
chr3	90227108	90227189	MACS_peak_194	57.11	RefSeq	Ints3	2	90216404	Ints3 RefSeq -,Ints3 RefSeq -,
chr3	95604924	95605022	MACS_peak_195	63.3	RefSeq	Rprd2	1	95593310	Rprd2 RefSeq -,
chr3	101893194	101893280	MACS_peak_197	65.6	RefSeq	Casq2	1	101920459	Casq2 RefSeq +,
chr3	116668944	116669043	MACS_peak_200	59.37	RefSeq	Palmd	1	116646499	Palmd RefSeq -,
chr3	122193534	122193658	MACS_peak_202	55.52	RefSeq	Bcar3	1	122177924	Bcar3 RefSeq +,
chr3	123032271	123032402	MACS_peak_203	50.07	RefSeq	Sec24d	1	123019509	Sec24d RefSeq +,
chr3	133159479	133159566	MACS_peak_204	70.75	RefSeq	Tet2	1	133166972	Tet2 RefSeq -,
chr3	138722569	138722670	MACS_peak_206	57.98	RefSeq	Rap1gds1	2	138663491	Rap1gds1 RefSeq -,Rap1gds1 RefSeq -,
chr3	144366946	144367069	MACS_peak_207	58.55	RefSeq	Sh3glb1	1	144367522	Sh3glb1 RefSeq -,
chr4	9590006	9590090	MACS_peak_212	50.46	RefSeq	Asph	6	9486245	Asph RefSeq -,Asph RefSeq -,Asph RefSeq -,Asph RefSeq -,Asph RefSeq -,Asph RefSeq -,
chr4	34987424	34987523	MACS_peak_213	62.95	RefSeq	Mobkl2b	1	35002308	Mobkl2b RefSeq -,
chr4	57890622	57890723	MACS_peak_214	69.33	RefSeq	Akap2	3	57884013	Akap2 RefSeq +,Akap2 RefSeq +,Akap2 RefSeq +,
chr4	70039151	70039303	MACS_peak_215	62.97	RefSeq	Cdk5rap2	1	69977704	Cdk5rap2 RefSeq -,
chr4	104707867	104707971	MACS_peak_216	65.58	RefSeq	Prkaa2	1	104742353	Prkaa2 RefSeq -,
chr4	128585701	128585819	MACS_peak_220	53.32	RefSeq	Trim62	1	128575002	Trim62 RefSeq +,
chr4	129785589	129785665	MACS_peak_221	70.61	RefSeq	Pef1	2	129781521	Pef1 RefSeq +,Col16a1 Downstream +,
chr4	144618158	144618240	MACS_peak_222	63.93	RefSeq	Vps13d	1	144672742	Vps13d RefSeq -,
chr4	146779200	146779335	MACS_peak_223	58.55	RefSeq	Gm13152	1	146718777	Gm13152 RefSeq +,
chr4	147835642	147835725	MACS_peak_224	53.45	RefSeq	Mtor	1	147877268	Mtor RefSeq +,
chr4	149845367	149845493	MACS_peak_225	51.28	RefSeq	Rere	1	149826075	Rere RefSeq +,
chr4	154803204	154803307	MACS_peak_226	61.81	RefSeq	2010015L04Rik	2	154794727	2010015L04Rik Downstream +,2010015L04Rik RefSeq +,
chr5	9127644	9127776	MACS_peak_228	69.45	RefSeq	Dmtf1	3	9123925	4930420K17Rik Downstream +,Dmtf1 RefSeq -,Dmtf1 RefSeq -,
chr5	9134576	9134659	MACS_peak_229	56.42	RefSeq	Dmtf1	2	9140296	Dmtf1 RefSeq -,Dmtf1 RefSeq -,
chr5	9141037	9141136	MACS_peak_230	51.47	RefSeq	Dmtf1	2	9140296	Dmtf1 RefSeq -,Dmtf1 RefSeq -,
chr5	13399802	13399902	MACS_peak_231	58.26	RefSeq	Sema3a	1	13500965	Sema3a RefSeq +,
chr5	15187284	15187376	MACS_peak_232	82.57	RefSeq	Speer7-ps1	1	15203496	Speer7-ps1 RefSeq +,
chr5	24327909	24328006	MACS_peak_233	59.13	RefSeq	Rheb	1	24328384	Rheb RefSeq -,
chr5	52562318	52562414	MACS_peak_235	55.64	RefSeq	Dhx15	2	52561577	Dhx15 RefSeq -,Dhx15 RefSeq -,
chr5	53995090	53995151	MACS_peak_236	63.24	RefSeq	Rbpj	3	53997876	Rbpj RefSeq +,Rbpj RefSeq +,Rbpj RefSeq +,
chr5	65969978	65970069	MACS_peak_237	57.15	RefSeq	Ube2k	1	65959389	Ube2k RefSeq +,
chr5	104246656	104246729	MACS_peak_238	58.55	RefSeq	Aff1	2	104233786	Aff1 RefSeq +,Aff1 RefSeq +,
chr5	130432116	130432223	MACS_peak_241	58.55	RefSeq	Vkorc1l1	2	130438397	Vkorc1l1 RefSeq +,Vkorc1l1 RefSeq +,
chr5	147085188	147085286	MACS_peak_243	63.24	RefSeq	Cdk8	1	147078876	Cdk8 RefSeq +,
chr6	30377261	30377335	MACS_peak_244	58.14	RefSeq	Klhdc10	1	30378567	Klhdc10 RefSeq +,
chr6	38106396	38106496	MACS_peak_245	54.95	RefSeq	D630045J12Rik	1	38138566	D630045J12Rik RefSeq -,
chr6	134893952	134894057	MACS_peak_248	53.12	RefSeq	1190002F15Rik	2	134890448	1190002F15Rik RefSeq +,1190002F15Rik RefSeq +,
chr7	54104704	54104804	MACS_peak_252	50.89	RefSeq	Ldha	2	54106111	Ldha RefSeq +,Ldha RefSeq +,
chr7	74516727	74516817	MACS_peak_253	69.33	RefSeq	Mef2a	1	74448205	Mef2a RefSeq -,
chr7	132799957	132800061	MACS_peak_254	58.55	RefSeq	Gtf3c1	1	132817809	Gtf3c1 RefSeq -,
chr7	140312158	140312224	MACS_peak_255	52.33	RefSeq	Ctbp2	1	140246904	Ctbp2 RefSeq -,
chr8	19995580	19995641	MACS_peak_257	63.38	RefSeq	2610005L07Rik	2	20000793	2610005L07Rik RefSeq -,6820431F20Rik RefSeq -,
chr8	55249172	55249253	MACS_peak_260	72.84	RefSeq	Vegfc	1	55217372	Vegfc RefSeq +,
chr8	74440257	74440357	MACS_peak_261	66.72	RefSeq	Zfp882	2	74437653	Zfp617 Upstream +,Zfp882 RefSeq +,
chr8	81811260	81811363	MACS_peak_262	50.37	RefSeq	Mmaa	1	81804563	Mmaa RefSeq -,
chr8	108015922	108016026	MACS_peak_263	50.1	RefSeq	Zdhhc1	1	108008522	Zdhhc1 RefSeq -,
chr8	109874551	109874636	MACS_peak_264	59.08	RefSeq	Nfat5	2	109860419	Nfat5 RefSeq +,Nfat5 RefSeq +,
chr9	9134273	9134357	MACS_peak_279	53.97	RefSeq	Arhgap42	1	9116957	Arhgap42 RefSeq -,
chr9	25077260	25077367	MACS_peak_281	56.75	RefSeq	2014-09-07	1	25088185	Sept7 RefSeq +,
chr9	34668184	34668238	MACS_peak_285	54.68	RefSeq	Kirrel3	5	34567415	Kirrel3 RefSeq +,Kirrel3 RefSeq +,Kirrel3 RefSeq +,Kirrel3 RefSeq +,Kirrel3 RefSeq +,
chr9	45686205	45686265	MACS_peak_288	56.11	RefSeq	Rnf214	1	45693341	Rnf214 RefSeq -,
chr9	45971030	45971139	MACS_peak_289	55.82	RefSeq	Sik3	1	45926615	Sik3 RefSeq +,
chr9	47378411	47378511	MACS_peak_290	64.64	RefSeq	Cadm1	4	47499977	Cadm1 RefSeq +,Cadm1 RefSeq +,Cadm1 RefSeq +,Cadm1 RefSeq +,
chr9	47394798	47394891	MACS_peak_291	52.91	RefSeq	Cadm1	4	47499977	Cadm1 RefSeq +,Cadm1 RefSeq +,Cadm1 RefSeq +,Cadm1 RefSeq +,
chr9	50735500	50735562	MACS_peak_292	94.65	RefSeq	Sik2	1	50759016	Sik2 RefSeq -,
chr9	55210609	55210715	MACS_peak_294	50.73	RefSeq	AI118078	1	55230479	AI118078 RefSeq +,
chr9	59158452	59158565	MACS_peak_296	54.68	RefSeq	Adpgk	1	59151718	Adpgk RefSeq +,
chr9	64580461	64580580	MACS_peak_298	56.66	RefSeq	Rab11a	1	64574309	Rab11a RefSeq -,
chr9	64738718	64738795	MACS_peak_299	63.76	RefSeq	Dennd4a	1	64713171	Dennd4a RefSeq +,
chr9	65166136	65166242	MACS_peak_300	56.21	RefSeq	Clpx	2	65160309	Clpx RefSeq +,Clpx RefSeq +,
chr9	94927871	94927959	MACS_peak_304	70.42	RefSeq	Slc9a9	1	94850616	Slc9a9 RefSeq +,
chr9	108152474	108152561	MACS_peak_306	51.31	RefSeq	Dag1	1	108137152	Dag1 RefSeq -,
chr9	109047571	109047631	MACS_peak_307	86.06	RefSeq	Fbxw21	1	109053226	Fbxw21 RefSeq -,
chr9	111589832	111589915	MACS_peak_310	64.42	RefSeq	Stac	1	111528303	Stac RefSeq -,
chr9	113874904	113874977	MACS_peak_311	56.79	RefSeq	Ubp1	2	113863211	Ubp1 RefSeq +,Ubp1 RefSeq +,
chr9	120999246	120999348	MACS_peak_313	57.3	RefSeq	Ulk4	1	121029905	Ulk4 RefSeq -,
chr1	184197795	184197897	MACS_peak_43	57.7	Downstream	Degs1	1	184200900	Degs1 Downstream -,
chr10	7394710	7394814	MACS_peak_49	61.06	Downstream	BC020402	3	7393018	BC020402 Downstream -,Lats1 Upstream +,Nup43 RefSeq +,
chr10	87914768	87914869	MACS_peak_56	50.92	Downstream	Gnptab	2	87915074	Gnptab Downstream +,Sycp3 Upstream +,
chr11	17135250	17135340	MACS_peak_63	61.26	Downstream	Wdr92	1	17140203	Wdr92 Downstream +,
chr11	32532924	32533017	MACS_peak_67	58.55	Downstream	Stk10	2	32529595	Stk10 Downstream +,Fbxw11 Upstream +,
chr15	10367768	10367872	MACS_peak_102	53.39	Downstream	Dnajc21	1	10371517	Dnajc21 Downstream -,
chr16	15615970	15616065	MACS_peak_124	59.72	Downstream	Mcm4	1	15618989	Mcm4 Downstream -,
chr16	20324966	20325104	MACS_peak_127	67.7	Downstream	Abcc5	2	20316943	Abcc5 Downstream -,Cyp2ab1 RefSeq -,
chr17	26797803	26797868	MACS_peak_143	54.52	Downstream	Ergic1	1	26798878	Ergic1 Downstream +,
chr17	32484950	32485017	MACS_peak_146	54.26	Downstream	Wiz	4	32472920	Wiz Downstream -,Akap8l RefSeq -,Wiz Downstream -,Wiz Downstream -,
chr17	57282628	57282750	MACS_peak_147	65.96	Downstream	Cd70	1	57280419	Cd70 Downstream -,
chr19	3451608	3451712	MACS_peak_156	58.55	Downstream	Ppp6r3	3	3449927	Ppp6r3 Downstream -,Ppp6r3 Downstream -,Ppp6r3 Downstream -,
chr2	37194495	37194602	MACS_peak_168	64.76	Downstream	Olfr368	1	37193252	Olfr368 Downstream +,
chr2	151395541	151395647	MACS_peak_181	55.04	Downstream	Fkbp1a	2	151392397	Sdcbp2 Upstream +,Fkbp1a Downstream +,
chr4	109177366	109177496	MACS_peak_218	54.38	Downstream	4930522H14Rik	2	109172936	4930522H14Rik Downstream -,4930522H14Rik Downstream -,
chr5	33069696	33069805	MACS_peak_234	54.89	Downstream	Pisd	1	33073961	Pisd Downstream -,
chr5	107868189	107868263	MACS_peak_239	66.89	Downstream	Lpcat2b	2	107864050	Ephx4 Downstream +,Lpcat2b Downstream +,
chr7	27565016	27565060	MACS_peak_249	121.26	Downstream	Cyp2b19	1	27562649	Cyp2b19 Downstream +,
chr7	52879066	52879111	MACS_peak_251	81.53	Downstream	Fut1	4	52876360	Rasip1 Upstream +,Fgf21 Upstream -,Fut1 Downstream +,Izumo1 RefSeq +,
chr8	27279735	27279835	MACS_peak_258	54.49	Downstream	Thap1	1	27279623	Thap1 Downstream +,
chr9	58062764	58062892	MACS_peak_295	54.13	Downstream	1600029O15Rik	3	58059986	Pml Downstream -,Pml Downstream -,1600029O15Rik Downstream +,
chr9	119304154	119304287	MACS_peak_312	53.52	Downstream	Xylb	3	119306118	Xylb Downstream +,Xylb Downstream +,Acvr2b Upstream +,
